# Supplementary material for: A new species of Leucostethus (Anura, Dendrobatidae) from Gorgona Island, Colombia
Source: Zookeys. 2021 Aug 27;1057:185–208. doi: 10.3897/zookeys.1057.67621 (PMC8417023; doi:10.3897/zookeys.1057.67621)
Supplement: XML Treatment for Leucostethus siapida [file zookeys.1057.67621-treatment1.xml]

<!DOCTYPE tp:taxon-treatment
  PUBLIC "-//TaxonX//DTD Taxonomic Treatment Publishing DTD v0 20100105//EN" "tax-treatment-NSO.dtd">
<tp:taxon-treatment xmlns:tp="http://www.plazi.org/taxpub"><tp:treatment-meta><kwd-group><label>Taxon classification</label><kwd><named-content xmlns:xlink="http://www.w3.org/1999/xlink" content-type="kingdom">Animalia</named-content></kwd><kwd><named-content xmlns:xlink="http://www.w3.org/1999/xlink" content-type="order">Anura</named-content></kwd><kwd><named-content xmlns:xlink="http://www.w3.org/1999/xlink" content-type="family">Dendrobatidae</named-content></kwd></kwd-group><mixed-citation publication-type="journal"><person-group><name><surname>Grant</surname><given-names>Taran</given-names></name><name><surname>Bolívar-García</surname><given-names>Wilmar</given-names></name></person-group><article-title>A new species of <italic><tp:taxon-name><tp:taxon-name-part taxon-name-part-type="genus" reg="Leucostethus">Leucostethus</tp:taxon-name-part></tp:taxon-name></italic> (<tp:taxon-name><tp:taxon-name-part taxon-name-part-type="order">Anura</tp:taxon-name-part></tp:taxon-name>, <tp:taxon-name><tp:taxon-name-part taxon-name-part-type="family">Dendrobatidae</tp:taxon-name-part></tp:taxon-name>) from Gorgona Island, Colombia</article-title><source>Zookeys</source><day>27</day><month>8</month><year>2021</year><volume>1057</volume><fpage>185</fpage><lpage>208</lpage><pub-id pub-id-type="doi">10.3897/zookeys.1057.67621</pub-id></mixed-citation></tp:treatment-meta><tp:nomenclature><tp:taxon-name>
            <object-id xmlns:xlink="http://www.w3.org/1999/xlink" content-type="arpha" xlink:type="simple">7857DA04-3F6E-5A7F-A73F-C498ACF66AC0</object-id>
            <tp:taxon-name-part taxon-name-part-type="genus" reg="Leucostethus">Leucostethus</tp:taxon-name-part>
            <tp:taxon-name-part taxon-name-part-type="species" reg="siapida">siapida</tp:taxon-name-part>
            <object-id xmlns:xlink="http://www.w3.org/1999/xlink" content-type="zoobank" xlink:type="simple">http://zoobank.org/757C0F3D-D62C-40E2-8F77-195C9234842D</object-id>
          </tp:taxon-name><tp:taxon-authority>Grant &amp; Bolívar-García</tp:taxon-authority><tp:taxon-status xmlns:xlink="http://www.w3.org/1999/xlink" xlink:type="simple">sp. nov.</tp:taxon-status><xref ref-type="fig" rid="F1">Figs 1</xref><xref ref-type="fig" rid="F2">, 2</xref><xref ref-type="fig" rid="F3">, 3</xref><xref ref-type="fig" rid="F4">, 4</xref><xref ref-type="fig" rid="F5">, 5</xref><xref ref-type="fig" rid="F6">, 6</xref><xref ref-type="fig" rid="F7">, 7</xref><xref ref-type="fig" rid="F8">, 8</xref><xref ref-type="fig" rid="F9">, 9</xref><xref ref-type="table" rid="T1">, Tables 1</xref><xref ref-type="table" rid="T2">, 2</xref><xref ref-type="table" rid="T3">, 3</xref><tp:nomenclature-citation-list><tp:nomenclature-citation><tp:taxon-name>
                <tp:taxon-name-part taxon-name-part-type="genus" reg="Colostethus">Colostethus</tp:taxon-name-part>
              </tp:taxon-name><comment>sp. Gorgona: <xref ref-type="bibr" rid="B22">Grant et al. (2017)</xref></comment></tp:nomenclature-citation><tp:nomenclature-citation><tp:taxon-name>
                <tp:taxon-name-part taxon-name-part-type="genus" reg="Leucostethus">Leucostethus</tp:taxon-name-part>
              </tp:taxon-name><comment>sp. Gorgona: <xref ref-type="bibr" rid="B29">Marin et al. (2018)</xref>, <xref ref-type="bibr" rid="B50">Vigle et al. (2020)</xref></comment></tp:nomenclature-citation></tp:nomenclature-citation-list></tp:nomenclature><tp:treatment-sec sec-type="type material" id="SECID0EIJAE"><title>Type material.</title><p><bold><italic>Holotype</italic>.</bold><abbrev xmlns:xlink="http://www.w3.org/1999/xlink" content-type="institution" xlink:title="Colección de Prácticas Zoológicas, Universidad del Valle, Cali, Colombia" id="ABBRID0ETJAE" xlink:type="simple">CPZ-UV</abbrev> 7293 (field number WB 3045), an adult male collected by Taran Grant immediately west of the housing complex at El Poblado, Gorgona Island, Parque Nacional Natural Gorgona, Guapi, Cauca Department, Colombia, <named-content xmlns:xlink="http://www.w3.org/1999/xlink" content-type="dwc:verbatimCoordinates" xlink:type="simple"><named-content content-type="geo-json" specific-use="{&#34;type&#34;:&#34;Point&#34;,&#34;coordinates&#34;:[-78.174278,2.966833]}" id="NCID0E2JAE" xlink:type="simple">02°58'00.6"N, 78°10'27.4"W</named-content></named-content>, ca. 30 m elevation, 26 May 2016.</p><p><bold><italic>Paratypes</italic>.</bold><abbrev xmlns:xlink="http://www.w3.org/1999/xlink" content-type="institution" xlink:title="Colección de Prácticas Zoológicas, Universidad del Valle, Cali, Colombia" id="ABBRID0EHKAE" xlink:type="simple">CPZ-UV</abbrev> 5013–5014, <abbrev xmlns:xlink="http://www.w3.org/1999/xlink" content-type="institution" xlink:title="Colección de Prácticas Zoológicas, Universidad del Valle, Cali, Colombia" id="ABBRID0EMKAE" xlink:type="simple">CPZ-UV</abbrev> 7294–7297, collected at the type locality by Wilmar Bolívar-García, Taran Grant, David Andrés Velásquez-Trujillo, and Andrés Felipe Gómez Fernández, 26–27 May 2016. <named-content xmlns:xlink="http://www.w3.org/1999/xlink" content-type="dwc:institutional_code" xlink:type="simple">USNM</named-content> 313893, collected by Humberto Granados Diaz, Gorgona Island, 1987.</p></tp:treatment-sec><tp:treatment-sec sec-type="diagnosis" id="SECID0EWKAE"><title>Diagnosis.</title><p>A moderate-sized <italic><tp:taxon-name><tp:taxon-name-part taxon-name-part-type="genus" reg="Leucostethus">Leucostethus</tp:taxon-name-part></tp:taxon-name></italic> (maximum <abbrev xmlns:xlink="http://www.w3.org/1999/xlink" xlink:title="snout–vent length" id="ABBRID0EDLAE" xlink:type="simple">SVL</abbrev>: males 23.0 mm, females 25.8 mm) with complete pale oblique and ventrolateral stripes, dorsolateral stripe absent, finger IV of adult males very weakly swollen (barely discernible), throat of adult males bearing, at most, faintly stippled spotting or reticulation on throat, pale paracloacal spots present, axilla, groin, and concealed surfaces of hind limb suffused with orange, and toes II–IV with basal webbing.</p></tp:treatment-sec><tp:treatment-sec sec-type="comparisons" id="SECID0EHLAE"><title>Comparisons.</title><p><italic><tp:taxon-name><tp:taxon-name-part taxon-name-part-type="genus" reg="Leucostethus">Leucostethus</tp:taxon-name-part><tp:taxon-name-part taxon-name-part-type="species" reg="siapida">siapida</tp:taxon-name-part></tp:taxon-name></italic> sp. nov. differs from all congeners except the cis-Andean species <italic><tp:taxon-name><tp:taxon-name-part taxon-name-part-type="genus" reg="Leucostethus">L.</tp:taxon-name-part><tp:taxon-name-part taxon-name-part-type="species" reg="argyrogaster">argyrogaster</tp:taxon-name-part></tp:taxon-name></italic> and <italic><tp:taxon-name><tp:taxon-name-part taxon-name-part-type="genus" reg="Leucostethus">L.</tp:taxon-name-part><tp:taxon-name-part taxon-name-part-type="species" reg="fugax">fugax</tp:taxon-name-part></tp:taxon-name></italic> in possessing orange axilla, groin, and concealed surfaces of hind limb (yellow in other species) and lacking conspicuous dark coloration on the throat of adult males (present in other species); it differs from both species in being larger (maximum <abbrev xmlns:xlink="http://www.w3.org/1999/xlink" xlink:title="snout–vent length" id="ABBRID0EOMAE" xlink:type="simple">SVL</abbrev>: <italic><tp:taxon-name><tp:taxon-name-part taxon-name-part-type="genus" reg="Leucostethus">L.</tp:taxon-name-part><tp:taxon-name-part taxon-name-part-type="species" reg="siapida">siapida</tp:taxon-name-part></tp:taxon-name></italic> males 23.0 mm, females <abbrev xmlns:xlink="http://www.w3.org/1999/xlink" xlink:title="snout–vent length" id="ABBRID0E4MAE" xlink:type="simple">SVL</abbrev> 25.8 mm; <italic><tp:taxon-name><tp:taxon-name-part taxon-name-part-type="genus" reg="Leucostethus">L.</tp:taxon-name-part><tp:taxon-name-part taxon-name-part-type="species" reg="argyrogaster">argyrogaster</tp:taxon-name-part></tp:taxon-name></italic> males 19.8 mm, females 21.1 mm; <italic><tp:taxon-name><tp:taxon-name-part taxon-name-part-type="genus" reg="Leucostethus">L.</tp:taxon-name-part><tp:taxon-name-part taxon-name-part-type="species" reg="fugax">fugax</tp:taxon-name-part></tp:taxon-name></italic> males 19.5 mm, females 20.1) and further differs from <italic><tp:taxon-name><tp:taxon-name-part taxon-name-part-type="genus" reg="Leucostethus">L.</tp:taxon-name-part><tp:taxon-name-part taxon-name-part-type="species" reg="fugax">fugax</tp:taxon-name-part></tp:taxon-name></italic> in lacking conspicuous swelling of finger IV in adult males (strongly swollen in <italic><tp:taxon-name><tp:taxon-name-part taxon-name-part-type="genus" reg="Leucostethus">L.</tp:taxon-name-part><tp:taxon-name-part taxon-name-part-type="species" reg="fugax">fugax</tp:taxon-name-part></tp:taxon-name></italic>).</p><p>Among the trans-Andean species of <italic><tp:taxon-name><tp:taxon-name-part taxon-name-part-type="genus" reg="Leucostethus">Leucostethus</tp:taxon-name-part></tp:taxon-name></italic>, <italic><tp:taxon-name><tp:taxon-name-part taxon-name-part-type="genus" reg="Leucostethus">L.</tp:taxon-name-part><tp:taxon-name-part taxon-name-part-type="species" reg="siapida">siapida</tp:taxon-name-part></tp:taxon-name></italic> sp. nov. differs from all except <italic><tp:taxon-name><tp:taxon-name-part taxon-name-part-type="genus" reg="Leucostethus">L.</tp:taxon-name-part><tp:taxon-name-part taxon-name-part-type="species" reg="bilsa">bilsa</tp:taxon-name-part></tp:taxon-name></italic> (apparently unswollen) and <italic><tp:taxon-name><tp:taxon-name-part taxon-name-part-type="genus" reg="Leucostethus">L.</tp:taxon-name-part><tp:taxon-name-part taxon-name-part-type="species" reg="alacris">alacris</tp:taxon-name-part></tp:taxon-name></italic> (unknown) in lacking conspicuous swelling of finger IV in adult (conspicuously swollen in <italic><tp:taxon-name><tp:taxon-name-part taxon-name-part-type="genus" reg="Leucostethus">L.</tp:taxon-name-part><tp:taxon-name-part taxon-name-part-type="species" reg="brachistriatus">brachistriatus</tp:taxon-name-part></tp:taxon-name></italic>, <italic><tp:taxon-name><tp:taxon-name-part taxon-name-part-type="genus" reg="Leucostethus">L.</tp:taxon-name-part><tp:taxon-name-part taxon-name-part-type="species" reg="dysprosium">dysprosium</tp:taxon-name-part></tp:taxon-name></italic>, <italic><tp:taxon-name><tp:taxon-name-part taxon-name-part-type="genus" reg="Leucostethus">L.</tp:taxon-name-part><tp:taxon-name-part taxon-name-part-type="species" reg="fraterdanieli">fraterdanieli</tp:taxon-name-part></tp:taxon-name></italic>, <italic><tp:taxon-name><tp:taxon-name-part taxon-name-part-type="genus" reg="Leucostethus">L.</tp:taxon-name-part><tp:taxon-name-part taxon-name-part-type="species" reg="fugax">fugax</tp:taxon-name-part></tp:taxon-name></italic>, <italic><tp:taxon-name><tp:taxon-name-part taxon-name-part-type="genus" reg="Leucostethus">L.</tp:taxon-name-part><tp:taxon-name-part taxon-name-part-type="species" reg="jota">jota</tp:taxon-name-part></tp:taxon-name></italic>, <italic><tp:taxon-name><tp:taxon-name-part taxon-name-part-type="genus" reg="Leucostethus">L.</tp:taxon-name-part><tp:taxon-name-part taxon-name-part-type="species" reg="rodriguezi">rodriguezi</tp:taxon-name-part></tp:taxon-name></italic>, and <italic><tp:taxon-name><tp:taxon-name-part taxon-name-part-type="genus" reg="Leucostethus">L.</tp:taxon-name-part><tp:taxon-name-part taxon-name-part-type="species" reg="yaguara">yaguara</tp:taxon-name-part></tp:taxon-name></italic>). It differs from <italic><tp:taxon-name><tp:taxon-name-part taxon-name-part-type="genus" reg="Leucostethus">L.</tp:taxon-name-part><tp:taxon-name-part taxon-name-part-type="species" reg="bilsa">bilsa</tp:taxon-name-part></tp:taxon-name></italic> in the coloration of the axilla, groin, and concealed surfaces of the hind limb (orange in <italic><tp:taxon-name><tp:taxon-name-part taxon-name-part-type="genus" reg="Leucostethus">L.</tp:taxon-name-part><tp:taxon-name-part taxon-name-part-type="species" reg="siapida">siapida</tp:taxon-name-part></tp:taxon-name></italic> sp. nov., “mustard-yellow” in <italic><tp:taxon-name><tp:taxon-name-part taxon-name-part-type="genus" reg="Leucostethus">L.</tp:taxon-name-part><tp:taxon-name-part taxon-name-part-type="species" reg="bilsa">bilsa</tp:taxon-name-part></tp:taxon-name></italic>; <xref ref-type="bibr" rid="B50">Vigle et al. 2020</xref>), definition and shape of the bright coloration of the axilla (suffused in <italic><tp:taxon-name><tp:taxon-name-part taxon-name-part-type="genus" reg="Leucostethus">L.</tp:taxon-name-part><tp:taxon-name-part taxon-name-part-type="species" reg="siapida">siapida</tp:taxon-name-part></tp:taxon-name></italic>, discrete, forming well-defined crescent around dorsal, posterior, and ventral circumference of arm in <italic><tp:taxon-name><tp:taxon-name-part taxon-name-part-type="genus" reg="Leucostethus">L.</tp:taxon-name-part><tp:taxon-name-part taxon-name-part-type="species" reg="bilsa">bilsa</tp:taxon-name-part></tp:taxon-name></italic>), male throat coloration (at most faintly stippled spotting or reticulation on throat in <italic><tp:taxon-name><tp:taxon-name-part taxon-name-part-type="genus" reg="Leucostethus">L.</tp:taxon-name-part><tp:taxon-name-part taxon-name-part-type="species" reg="siapida">siapida</tp:taxon-name-part></tp:taxon-name></italic> sp. nov.; more darkly spotted in <italic><tp:taxon-name><tp:taxon-name-part taxon-name-part-type="genus" reg="Leucostethus">L.</tp:taxon-name-part><tp:taxon-name-part taxon-name-part-type="species" reg="bilsa">bilsa</tp:taxon-name-part></tp:taxon-name></italic>), and female <abbrev xmlns:xlink="http://www.w3.org/1999/xlink" xlink:title="snout–vent length" id="ABBRID0EVUAE" xlink:type="simple">SVL</abbrev> (23.5–25.8 mm in <italic><tp:taxon-name><tp:taxon-name-part taxon-name-part-type="genus" reg="Leucostethus">L.</tp:taxon-name-part><tp:taxon-name-part taxon-name-part-type="species" reg="siapida">siapida</tp:taxon-name-part></tp:taxon-name></italic>, 27.4–28.2 mm in <italic><tp:taxon-name><tp:taxon-name-part taxon-name-part-type="genus" reg="Leucostethus">L.</tp:taxon-name-part><tp:taxon-name-part taxon-name-part-type="species" reg="bilsa">bilsa</tp:taxon-name-part></tp:taxon-name></italic>; <xref ref-type="bibr" rid="B50">Vigle et al. 2020</xref>), as well as 6.25% of sites in the mitochondrial H-strand transcription unit 1 (146 of 2335 sites; <xref ref-type="bibr" rid="B50">Vigle et al. 2020</xref>). <italic><tp:taxon-name><tp:taxon-name-part taxon-name-part-type="genus" reg="Leucostethus">Leucostethus</tp:taxon-name-part><tp:taxon-name-part taxon-name-part-type="species" reg="siapida">siapida</tp:taxon-name-part></tp:taxon-name></italic> sp. nov. differs from <italic><tp:taxon-name><tp:taxon-name-part taxon-name-part-type="genus" reg="Leucostethus">L.</tp:taxon-name-part><tp:taxon-name-part taxon-name-part-type="species" reg="alacris">alacris</tp:taxon-name-part></tp:taxon-name></italic> in having only basal webbing between toes II and IV (moderate webbing between all toes, I 1–3 II 2–2.5 III 2.75–4 IV 4.5–3 V; <xref ref-type="bibr" rid="B41">Rivero and Granados-Diaz 1989</xref>).</p><p>Among species of <italic><tp:taxon-name><tp:taxon-name-part taxon-name-part-type="genus" reg="Leucostethus">Leucostethus</tp:taxon-name-part></tp:taxon-name></italic>, advertisement calls have been described for an apparently undescribed species from the Cordillera Occidental reported as <italic><tp:taxon-name><tp:taxon-name-part taxon-name-part-type="genus" reg="Colostethus">Colostethus</tp:taxon-name-part><tp:taxon-name-part taxon-name-part-type="species" reg="fraterdanieli">fraterdanieli</tp:taxon-name-part></tp:taxon-name></italic> (<xref ref-type="bibr" rid="B19">Grant and Castro 1998</xref>), <italic><tp:taxon-name><tp:taxon-name-part taxon-name-part-type="genus" reg="Leucostethus">L.</tp:taxon-name-part><tp:taxon-name-part taxon-name-part-type="species" reg="fraterdanieli">fraterdanieli</tp:taxon-name-part></tp:taxon-name></italic> sensu stricto and <italic><tp:taxon-name><tp:taxon-name-part taxon-name-part-type="genus" reg="Leucostethus">L.</tp:taxon-name-part><tp:taxon-name-part taxon-name-part-type="species" reg="jota">jota</tp:taxon-name-part></tp:taxon-name></italic> (<xref ref-type="bibr" rid="B29">Marin et al. 2018</xref>), and <italic><tp:taxon-name><tp:taxon-name-part taxon-name-part-type="genus" reg="Leucostethus">L.</tp:taxon-name-part><tp:taxon-name-part taxon-name-part-type="species" reg="bilsa">bilsa</tp:taxon-name-part></tp:taxon-name></italic> (<xref ref-type="bibr" rid="B50">Vigle et al. 2020</xref>). The note repetition rate (<italic>x̄</italic> = 287.9 notes/minute) of <italic><tp:taxon-name><tp:taxon-name-part taxon-name-part-type="genus" reg="Leucostethus">L.</tp:taxon-name-part><tp:taxon-name-part taxon-name-part-type="species" reg="siapida">siapida</tp:taxon-name-part></tp:taxon-name></italic> sp. nov. is more than twice that of the other species (<italic><tp:taxon-name><tp:taxon-name-part taxon-name-part-type="genus" reg="Leucostethus">L.</tp:taxon-name-part><tp:taxon-name-part taxon-name-part-type="species" reg="bilsa">bilsa</tp:taxon-name-part></tp:taxon-name></italic>: 81.2 notes/minute; <italic><tp:taxon-name><tp:taxon-name-part taxon-name-part-type="genus" reg="Leucostethus">L.</tp:taxon-name-part><tp:taxon-name-part taxon-name-part-type="species" reg="fraterdanieli">fraterdanieli</tp:taxon-name-part></tp:taxon-name></italic> sensu stricto: <italic>x̄</italic> = 98.2 notes/minute; <italic><tp:taxon-name><tp:taxon-name-part taxon-name-part-type="genus" reg="Leucostethus">L.</tp:taxon-name-part><tp:taxon-name-part taxon-name-part-type="species" reg="jota">jota</tp:taxon-name-part></tp:taxon-name></italic>: <italic>x̄</italic> = 21.8 notes/minute; Cordillera Occidental species: 120.4–132.8 notes/minute). The advertisement call of <italic><tp:taxon-name><tp:taxon-name-part taxon-name-part-type="genus" reg="Leucostethus">L.</tp:taxon-name-part><tp:taxon-name-part taxon-name-part-type="species" reg="siapida">siapida</tp:taxon-name-part></tp:taxon-name></italic> sp. nov. also has a higher pitched dominant frequency than all species except <italic><tp:taxon-name><tp:taxon-name-part taxon-name-part-type="genus" reg="Leucostethus">L.</tp:taxon-name-part><tp:taxon-name-part taxon-name-part-type="species" reg="jota">jota</tp:taxon-name-part></tp:taxon-name></italic> (peak frequency 4219–4737 Hz in <italic><tp:taxon-name><tp:taxon-name-part taxon-name-part-type="genus" reg="Leucostethus">L.</tp:taxon-name-part><tp:taxon-name-part taxon-name-part-type="species" reg="siapida">siapida</tp:taxon-name-part></tp:taxon-name></italic> sp. nov., <italic>x̄</italic> = 4400 Hz in <italic><tp:taxon-name><tp:taxon-name-part taxon-name-part-type="genus" reg="Leucostethus">L.</tp:taxon-name-part><tp:taxon-name-part taxon-name-part-type="species" reg="jota">jota</tp:taxon-name-part></tp:taxon-name></italic>, &lt; 3800 Hz in other species).</p><p>Among other anurans in the Chocó, <italic><tp:taxon-name><tp:taxon-name-part taxon-name-part-type="genus" reg="Leucostethus">Leucostethus</tp:taxon-name-part><tp:taxon-name-part taxon-name-part-type="species" reg="siapida">siapida</tp:taxon-name-part></tp:taxon-name></italic> sp. nov. most resembles <italic><tp:taxon-name><tp:taxon-name-part taxon-name-part-type="genus" reg="Silverstoneia">Silverstoneia</tp:taxon-name-part><tp:taxon-name-part taxon-name-part-type="species" reg="dalyi">dalyi</tp:taxon-name-part></tp:taxon-name></italic> and <italic><tp:taxon-name><tp:taxon-name-part taxon-name-part-type="genus" reg="Silverstoneia">S.</tp:taxon-name-part><tp:taxon-name-part taxon-name-part-type="species" reg="nubicola">nubicola</tp:taxon-name-part></tp:taxon-name></italic> from the adjacent mainland, with which it shares dorsal and lateral coloration, orange suffusion of flash marks and limbs, a well-defined oblique lateral stripe, and a pale ventrolateral stripe (<xref ref-type="bibr" rid="B20">Grant and Myers 2013</xref>). It differs from these species in being larger (maximum <abbrev xmlns:xlink="http://www.w3.org/1999/xlink" xlink:title="snout–vent length" id="ABBRID0EZ3AE" xlink:type="simple">SVL</abbrev>: <italic><tp:taxon-name><tp:taxon-name-part taxon-name-part-type="genus" reg="Leucostethus">L.</tp:taxon-name-part><tp:taxon-name-part taxon-name-part-type="species" reg="siapida">siapida</tp:taxon-name-part></tp:taxon-name></italic> sp. nov., male 23.0 mm, female 25.8 mm; <italic><tp:taxon-name><tp:taxon-name-part taxon-name-part-type="genus" reg="Silverstoneia">S.</tp:taxon-name-part><tp:taxon-name-part taxon-name-part-type="species" reg="dalyi">dalyi</tp:taxon-name-part></tp:taxon-name></italic>, male 17.9 mm, female 19.0 mm; <italic><tp:taxon-name><tp:taxon-name-part taxon-name-part-type="genus" reg="Silverstoneia">S.</tp:taxon-name-part><tp:taxon-name-part taxon-name-part-type="species" reg="nubicola">nubicola</tp:taxon-name-part></tp:taxon-name></italic>, male 20.6 mm, female 21.9 mm) and lacking a conspicuously swollen finger IV (conspicuously swollen in both species). It further differs from <italic><tp:taxon-name><tp:taxon-name-part taxon-name-part-type="genus" reg="Silverstoneia">S.</tp:taxon-name-part><tp:taxon-name-part taxon-name-part-type="species" reg="dalyi">dalyi</tp:taxon-name-part></tp:taxon-name></italic> in lacking a discrete, dark brown postrictal spot and from <italic><tp:taxon-name><tp:taxon-name-part taxon-name-part-type="genus" reg="Silverstoneia">S.</tp:taxon-name-part><tp:taxon-name-part taxon-name-part-type="species" reg="nubicola">nubicola</tp:taxon-name-part></tp:taxon-name></italic> in bearing, at most, faintly stippled spotting or reticulation on the throat (male throat solid black, often extending posteriad into anterior belly in <italic><tp:taxon-name><tp:taxon-name-part taxon-name-part-type="genus" reg="Silverstoneia">S.</tp:taxon-name-part><tp:taxon-name-part taxon-name-part-type="species" reg="nubicola">nubicola</tp:taxon-name-part></tp:taxon-name></italic>).</p></tp:treatment-sec><tp:treatment-sec sec-type="description" id="SECID0E65AE"><title>Measurements of holotype</title><p><bold>(in mm).</bold><abbrev xmlns:xlink="http://www.w3.org/1999/xlink" content-type="institution" xlink:title="Colección de Prácticas Zoológicas, Universidad del Valle, Cali, Colombia" id="ABBRID0EH6AE" xlink:type="simple">CPZ-UV</abbrev> 7293 is an adult male (Fig. <xref ref-type="fig" rid="F1">1</xref>) with open vocal slits and melanized testes, <abbrev xmlns:xlink="http://www.w3.org/1999/xlink" xlink:title="snout–vent length" id="ABBRID0EQ6AE" xlink:type="simple">SVL</abbrev> 22.7; <abbrev xmlns:xlink="http://www.w3.org/1999/xlink" xlink:title="forearm length from proximal edge of palmar tubercle to outer edge of flexed elbow" id="ABBRID0EU6AE" xlink:type="simple">FAL</abbrev> 5.0; <abbrev xmlns:xlink="http://www.w3.org/1999/xlink" xlink:title="hand length from proximal edge of palmar tubercle to tip of finger IV" id="ABBRID0EY6AE" xlink:type="simple">HL</abbrev> 5.5; <abbrev xmlns:xlink="http://www.w3.org/1999/xlink" xlink:title="tibia length from outer edges of flexed knee to heel" id="ABBRID0E36AE" xlink:type="simple">TL</abbrev> 10.2; <abbrev xmlns:xlink="http://www.w3.org/1999/xlink" xlink:title="foot length from proximal edge of outer metatarsal tubercle to tip of toe IV" id="ABBRID0EBAAG" xlink:type="simple">FL</abbrev> 9.3; <abbrev xmlns:xlink="http://www.w3.org/1999/xlink" xlink:title="head width between angle of jaws" id="ABBRID0EFAAG" xlink:type="simple">HW</abbrev> 7.8; <abbrev xmlns:xlink="http://www.w3.org/1999/xlink" xlink:title="hand length from proximal edge of palmar tubercle to tip of finger IV" id="ABBRID0EJAAG" xlink:type="simple">HL</abbrev> 7.5; <abbrev xmlns:xlink="http://www.w3.org/1999/xlink" xlink:title="eye length from posterior to anterior corner" id="ABBRID0ENAAG" xlink:type="simple">EL</abbrev> 2.9; <abbrev xmlns:xlink="http://www.w3.org/1999/xlink" xlink:title="eye-naris distance from anterior corner of eye to center of naris" id="ABBRID0ERAAG" xlink:type="simple">END</abbrev> 2.5; <abbrev xmlns:xlink="http://www.w3.org/1999/xlink" xlink:title="internarial distance between centers of nares" id="ABBRID0EVAAG" xlink:type="simple">IND</abbrev> 3.3; <abbrev xmlns:xlink="http://www.w3.org/1999/xlink" xlink:title="snout length from anterior corner of eye to tip of snout" id="ABBRID0EZAAG" xlink:type="simple">SL</abbrev> 4.0; <abbrev xmlns:xlink="http://www.w3.org/1999/xlink" xlink:title="interorbital distance" id="ABBRID0E4AAG" xlink:type="simple">IOD</abbrev> 2.4; <abbrev xmlns:xlink="http://www.w3.org/1999/xlink" xlink:title="tympanum diameter" id="ABBRID0EBBAG" xlink:type="simple">TD</abbrev> 1.2.</p><fig id="F1" position="float" orientation="portrait"><object-id xmlns:xlink="http://www.w3.org/1999/xlink" content-type="doi" xlink:type="simple">10.3897/zookeys.1057.67621.figure1</object-id><object-id xmlns:xlink="http://www.w3.org/1999/xlink" content-type="arpha" xlink:type="simple">049DB161-A444-5DD6-A98B-BBB954010236</object-id><label>Figure 1.</label><caption><p>Holotype of <italic><tp:taxon-name><tp:taxon-name-part taxon-name-part-type="genus" reg="Leucostethus">Leucostethus</tp:taxon-name-part><tp:taxon-name-part taxon-name-part-type="species" reg="siapida">siapida</tp:taxon-name-part></tp:taxon-name></italic> sp. nov. in life (adult male <abbrev xmlns:xlink="http://www.w3.org/1999/xlink" content-type="institution" xlink:title="Colección de Prácticas Zoológicas, Universidad del Valle, Cali, Colombia" id="ABBRID0EYBAG" xlink:type="simple">CPZ-UV</abbrev> 7293, 22.7 mm <abbrev xmlns:xlink="http://www.w3.org/1999/xlink" xlink:title="snout–vent length" id="ABBRID0E4BAG" xlink:type="simple">SVL</abbrev>) <bold>A</bold> frontal and <bold>B</bold> lateral views of holotype in situ while responding phonotaxically to playback of own vocalization <bold>C</bold> ventral view (note the suffusion of orange in axilla, groin, posteroventral thigh, and concealed surface of shank) <bold>D</bold> lateral view.</p></caption><graphic xmlns:xlink="http://www.w3.org/1999/xlink" xlink:href="zookeys-1057-185-g001.jpg" position="float" orientation="portrait" xlink:type="simple" id="oo_582348.jpg"><uri content-type="original_file" xlink:type="simple">https://binary.pensoft.net/fig/582348</uri></graphic></fig></tp:treatment-sec><tp:treatment-sec sec-type="Morphology" id="SECID0EOCAG"><title>Morphology.</title><p>The following description is based on the five adult males and three adult females in the type series; measurements are reported in Table <xref ref-type="table" rid="T1">1</xref>. Adult males 19.9–23.0 mm <abbrev xmlns:xlink="http://www.w3.org/1999/xlink" xlink:title="snout–vent length" id="ABBRID0EYCAG" xlink:type="simple">SVL</abbrev> (<italic>n</italic> = 5, <italic>x̄</italic> = 22.1 ± 0.56 mm); vocal slits present; swelling of finger IV barely discernible (Fig. <xref ref-type="fig" rid="F2">2</xref>); testis pigmentation variably present and absent (Table <xref ref-type="table" rid="T2">2</xref>), forming dense brown or black reticulation when present (see also Remarks, below). Adult females 23.5–25.8 mm <abbrev xmlns:xlink="http://www.w3.org/1999/xlink" xlink:title="snout–vent length" id="ABBRID0EIDAG" xlink:type="simple">SVL</abbrev> (<italic>n</italic> = 3, <italic>x̄</italic> = 24.6 ± 0.67 mm), mature oocytes creamy yellow and pale brown, ca. 1.8 mm diameter; oviducts enlarged, convoluted, creamy white. Large intestine unpigmented.</p><table-wrap id="T1" position="float" orientation="portrait"><label>Table 1.</label><caption><p>Measurements in mm (minimum-maximum, <italic>x̄</italic> ± SE) of the type series of <italic><tp:taxon-name><tp:taxon-name-part taxon-name-part-type="genus" reg="Leucostethus">Leucostethus</tp:taxon-name-part><tp:taxon-name-part taxon-name-part-type="species" reg="siapida">siapida</tp:taxon-name-part></tp:taxon-name></italic> sp. nov. See text for measurement definitions.</p></caption><table id="TID0ENJBG" rules="all"><tbody><tr><th rowspan="1" colspan="1"/><th rowspan="1" colspan="1">Males (n = 5)</th><th rowspan="1" colspan="1">Females (n = 3)</th></tr><tr><td rowspan="1" colspan="1">Snout-vent length</td><td rowspan="1" colspan="1">19.9–23.0, 22.1 ± 0.56</td><td rowspan="1" colspan="1">23.5–25.8, 24.6 ± 0.67</td></tr><tr><td rowspan="1" colspan="1">Forearm length</td><td rowspan="1" colspan="1">4.4–5.2, 5.0 ± 0.15</td><td rowspan="1" colspan="1">4.8–5.6, 5.2 ± 0.23</td></tr><tr><td rowspan="1" colspan="1">Hand length</td><td rowspan="1" colspan="1">4.7–5.5, 5.3 ± 0.15</td><td rowspan="1" colspan="1">5.5–5.8, 5.6 ± 0.09</td></tr><tr><td rowspan="1" colspan="1">Shank length</td><td rowspan="1" colspan="1">9.0–10.2, 9.9 ± 0.24</td><td rowspan="1" colspan="1">9.1–10.8, 10.1 ± 0.51</td></tr><tr><td rowspan="1" colspan="1">Foot length</td><td rowspan="1" colspan="1">8.1–9.5, 8.9 ± 0.24</td><td rowspan="1" colspan="1">8.4–9.8, 9.2 ± 0.41</td></tr><tr><td rowspan="1" colspan="1">Head width</td><td rowspan="1" colspan="1">7.1–7.8, 7.6 ± 0.13</td><td rowspan="1" colspan="1">7.5–8.7, 8.1 ± 0.35</td></tr><tr><td rowspan="1" colspan="1">Head length</td><td rowspan="1" colspan="1">6.5–7.5, 7.0 ± 0.19</td><td rowspan="1" colspan="1">7.0–8.4, 7.8 ± 0.41</td></tr><tr><td rowspan="1" colspan="1">Eye length</td><td rowspan="1" colspan="1">2.6–3.2, 2.9 ± 0.10</td><td rowspan="1" colspan="1">2.7–3.2, 3.0 ± 0.15</td></tr><tr><td rowspan="1" colspan="1">Eye-naris distance</td><td rowspan="1" colspan="1">2.0–2.5, 2.3 ± 0.09</td><td rowspan="1" colspan="1">1.9–2.7, 2.3 ± 0.23</td></tr><tr><td rowspan="1" colspan="1">Internarial distance</td><td rowspan="1" colspan="1">2.8–3.3, 3.1 ± 0.09</td><td rowspan="1" colspan="1">3.0–3.6, 3.4 ± 0.20</td></tr><tr><td rowspan="1" colspan="1">Snout length</td><td rowspan="1" colspan="1">3.4–4.0, 3.8 ± 0.12</td><td rowspan="1" colspan="1">3.2–4.5, 4.0 ± 0.39</td></tr><tr><td rowspan="1" colspan="1">Interorbital distance</td><td rowspan="1" colspan="1">2.3–2.6, 2.5 ± 0.05</td><td rowspan="1" colspan="1">2.4–2.7, 2.6 ± 0.09</td></tr><tr><td rowspan="1" colspan="1">Tympanum diameter</td><td rowspan="1" colspan="1">1.2–1.5, 1.3 ± 0.05</td><td rowspan="1" colspan="1">1.4–1.7, 1.6 ± 0.09</td></tr></tbody></table></table-wrap><table-wrap id="T2" position="float" orientation="portrait"><label>Table 2.</label><caption><p>Testis pigmentation in <italic><tp:taxon-name><tp:taxon-name-part taxon-name-part-type="genus" reg="Leucostethus">Leucostethus</tp:taxon-name-part><tp:taxon-name-part taxon-name-part-type="species" reg="siapida">siapida</tp:taxon-name-part></tp:taxon-name></italic> sp. nov. See Remarks for comments on <abbrev xmlns:xlink="http://www.w3.org/1999/xlink" content-type="institution" xlink:title="Colección de Prácticas Zoológicas, Universidad del Valle, Cali, Colombia" id="ABBRID0EKJAG" xlink:type="simple">CPZ-UV</abbrev> 7295.</p></caption><table id="TID0EARBG" rules="all"><tbody><tr><th rowspan="1" colspan="1"/><th rowspan="1" colspan="1">Left</th><th rowspan="1" colspan="1">Right</th></tr><tr><td rowspan="1" colspan="1"><abbrev xmlns:xlink="http://www.w3.org/1999/xlink" content-type="institution" xlink:title="Colección de Prácticas Zoológicas, Universidad del Valle, Cali, Colombia" id="ABBRID0ECKAG" xlink:type="simple">CPZ-UV</abbrev> 5013</td><td rowspan="1" colspan="1">Pigmented</td><td rowspan="1" colspan="1">Unpigmented</td></tr><tr><td rowspan="1" colspan="1"><abbrev xmlns:xlink="http://www.w3.org/1999/xlink" content-type="institution" xlink:title="Colección de Prácticas Zoológicas, Universidad del Valle, Cali, Colombia" id="ABBRID0ESKAG" xlink:type="simple">CPZ-UV</abbrev> 5014</td><td rowspan="1" colspan="1">Unpigmented</td><td rowspan="1" colspan="1">Pigmented</td></tr><tr><td rowspan="1" colspan="1"><abbrev xmlns:xlink="http://www.w3.org/1999/xlink" content-type="institution" xlink:title="Colección de Prácticas Zoológicas, Universidad del Valle, Cali, Colombia" id="ABBRID0ECLAG" xlink:type="simple">CPZ-UV</abbrev> 7293 (holotype)</td><td rowspan="1" colspan="1">Pigmented</td><td rowspan="1" colspan="1">Pigmented</td></tr><tr><td rowspan="1" colspan="1"><abbrev xmlns:xlink="http://www.w3.org/1999/xlink" content-type="institution" xlink:title="Colección de Prácticas Zoológicas, Universidad del Valle, Cali, Colombia" id="ABBRID0ESLAG" xlink:type="simple">CPZ-UV</abbrev> 7295</td><td rowspan="1" colspan="1">Pigmented</td><td rowspan="1" colspan="1">–</td></tr><tr><td rowspan="1" colspan="1"><abbrev xmlns:xlink="http://www.w3.org/1999/xlink" content-type="institution" xlink:title="Colección de Prácticas Zoológicas, Universidad del Valle, Cali, Colombia" id="ABBRID0ECMAG" xlink:type="simple">CPZ-UV</abbrev> 7297</td><td rowspan="1" colspan="1">Unpigmented</td><td rowspan="1" colspan="1">Pigmented</td></tr></tbody></table></table-wrap><fig id="F2" position="float" orientation="portrait"><object-id xmlns:xlink="http://www.w3.org/1999/xlink" content-type="doi" xlink:type="simple">10.3897/zookeys.1057.67621.figure2</object-id><object-id xmlns:xlink="http://www.w3.org/1999/xlink" content-type="arpha" xlink:type="simple">E8A9E1EB-3B1A-5914-AA88-8ED174ED98A4</object-id><label>Figure 2.</label><caption><p>Right hand of <italic><tp:taxon-name><tp:taxon-name-part taxon-name-part-type="genus" reg="Leucostethus">Leucostethus</tp:taxon-name-part><tp:taxon-name-part taxon-name-part-type="species" reg="siapida">siapida</tp:taxon-name-part></tp:taxon-name></italic> sp. nov. (<abbrev xmlns:xlink="http://www.w3.org/1999/xlink" content-type="institution" xlink:title="Colección de Prácticas Zoológicas, Universidad del Valle, Cali, Colombia" id="ABBRID0EANAG" xlink:type="simple">CPZ-UV</abbrev> 7297, adult male) <bold>A</bold> hand in palmar (ventral) view (arrowhead indicates weak swelling) and <bold>B</bold> finger IV in pre-axial (medial) view (arrowhead indicates externally visible specialized mucous gland). Scale bars = 500 μm.</p></caption><graphic xmlns:xlink="http://www.w3.org/1999/xlink" xlink:href="zookeys-1057-185-g002.jpg" position="float" orientation="portrait" xlink:type="simple" id="oo_582349.jpg"><uri content-type="original_file" xlink:type="simple">https://binary.pensoft.net/fig/582349</uri></graphic></fig><p>Ventral and most dorsal surfaces smooth; exposed surface of shank with low, inconspicuous granules. Postrictal and cloacal tubercles absent.</p><p>Head width 33–36% of <abbrev xmlns:xlink="http://www.w3.org/1999/xlink" xlink:title="snout–vent length" id="ABBRID0ERNAG" xlink:type="simple">SVL</abbrev> and 1.0–1.2 times diagonal <abbrev xmlns:xlink="http://www.w3.org/1999/xlink" xlink:title="hand length from proximal edge of palmar tubercle to tip of finger IV" id="ABBRID0EVNAG" xlink:type="simple">HL</abbrev> in males, 32–34% and 1.0–1.1 in females, <abbrev xmlns:xlink="http://www.w3.org/1999/xlink" xlink:title="interorbital distance" id="ABBRID0EZNAG" xlink:type="simple">IOD</abbrev> 29–36% of <abbrev xmlns:xlink="http://www.w3.org/1999/xlink" xlink:title="head width between angle of jaws" id="ABBRID0E4NAG" xlink:type="simple">HW</abbrev>. Snout bluntly rounded in dorsal view, <abbrev xmlns:xlink="http://www.w3.org/1999/xlink" xlink:title="snout length from anterior corner of eye to tip of snout" id="ABBRID0EBOAG" xlink:type="simple">SL</abbrev> 46–58% of <abbrev xmlns:xlink="http://www.w3.org/1999/xlink" xlink:title="hand length from proximal edge of palmar tubercle to tip of finger IV" id="ABBRID0EFOAG" xlink:type="simple">HL</abbrev>. Nares slightly flared, directed posterodorsad, EN 70–86% of <abbrev xmlns:xlink="http://www.w3.org/1999/xlink" xlink:title="eye length from posterior to anterior corner" id="ABBRID0EJOAG" xlink:type="simple">EL</abbrev> and 57–66% of <abbrev xmlns:xlink="http://www.w3.org/1999/xlink" xlink:title="snout length from anterior corner of eye to tip of snout" id="ABBRID0ENOAG" xlink:type="simple">SL</abbrev>. Loreal region weakly concave, almost vertical. Canthus rostralis well defined, sharply rounded. Incomplete tympanic ring discernible externally along anteroventral half of tympanum. Eye length 38–48% of head length. Tympanum directed posterodorsad, <abbrev xmlns:xlink="http://www.w3.org/1999/xlink" xlink:title="tympanum diameter" id="ABBRID0EROAG" xlink:type="simple">TD</abbrev> 41–50% of <abbrev xmlns:xlink="http://www.w3.org/1999/xlink" xlink:title="eye length from posterior to anterior corner" id="ABBRID0EVOAG" xlink:type="simple">EL</abbrev> in males, 52–53% in females. Supratympanic bulge associated with the underlying depressor musculature present. Teeth on maxillary arch present; median lingual process absent. Posterodorsal portion of tympanum concealed by m. depressor mandibulae fibers extending ventrad from origin on dorsal fasciae. Trigeminal nerve (V<sub>3</sub>) lateral to undivided m. levator mandibulae externus.</p><p>Hand length moderate, 22–25% of <abbrev xmlns:xlink="http://www.w3.org/1999/xlink" xlink:title="snout–vent length" id="ABBRID0E4OAG" xlink:type="simple">SVL</abbrev> and 1.0–1.1 times <abbrev xmlns:xlink="http://www.w3.org/1999/xlink" xlink:title="forearm length from proximal edge of palmar tubercle to outer edge of flexed elbow" id="ABBRID0EBPAG" xlink:type="simple">FAL</abbrev>. Relative appressed finger lengths IV &gt; II &gt; III = V (Fig. <xref ref-type="fig" rid="F2">2</xref>). Finger II 1.1 times longer than finger III (sensu <xref ref-type="bibr" rid="B21">Grant et al. 2006</xref>). Fingers III and V reaching distal half of distal subarticular tubercle of finger IV. All hand tubercles well defined and protuberant. Fingers II and III each with a single subarticular tubercle; fingers IV and V with two subarticular tubercles. Thenar tubercle elliptical, palmar tubercle elliptical or bluntly triangular. Fringes absent. Metacarpal fold absent. Discs weakly to moderately expanded, all bearing paired dorsal scutes. Carpal pad and black arm gland absent.</p><p>Tibia length 43–45% of <abbrev xmlns:xlink="http://www.w3.org/1999/xlink" xlink:title="snout–vent length" id="ABBRID0EPPAG" xlink:type="simple">SVL</abbrev> in males, 39–42% in females; <abbrev xmlns:xlink="http://www.w3.org/1999/xlink" xlink:title="foot length from proximal edge of outer metatarsal tubercle to tip of toe IV" id="ABBRID0ETPAG" xlink:type="simple">FL</abbrev> 39–41% of <abbrev xmlns:xlink="http://www.w3.org/1999/xlink" xlink:title="snout–vent length" id="ABBRID0EXPAG" xlink:type="simple">SVL</abbrev> in males, 36–38% in females. Relative lengths of toes IV &gt; III &gt; V &gt; II &gt; I (Fig. <xref ref-type="fig" rid="F3">3</xref>). All foot tubercles well defined and protuberant. Toes I and II with one subarticular tubercle each, toes III and V with two, and toe IV with three tubercles. Webbing absent between toes I–II and IV–V; rudimentary webbing present between toes II–IV, giving formula II 2–3.5 III 3–4 IV. Fringes absent. Metatarsal fold absent. Tarsal keel well defined, short, strongly curved, tubercle-like, not extending from metatarsal tubercle, lying one-third of tarsal length from inner metatarsal tubercle. Discs bearing paired dorsal scutes; disc I weakly expanded, discs II, II, and V moderately expanded, disc IV greatly expanded. Distal thigh musculature with m. semitendinosus passing dorsad (ranid type), tendon of insertion bound to inner surface of mm. gracilis complex by secondary binding tendon.</p><fig id="F3" position="float" orientation="portrait"><object-id xmlns:xlink="http://www.w3.org/1999/xlink" content-type="doi" xlink:type="simple">10.3897/zookeys.1057.67621.figure3</object-id><object-id xmlns:xlink="http://www.w3.org/1999/xlink" content-type="arpha" xlink:type="simple">B4C47ABA-6BF4-5097-BBA7-3963158163FC</object-id><label>Figure 3.</label><caption><p>Right foot of <italic><tp:taxon-name><tp:taxon-name-part taxon-name-part-type="genus" reg="Leucostethus">Leucostethus</tp:taxon-name-part><tp:taxon-name-part taxon-name-part-type="species" reg="siapida">siapida</tp:taxon-name-part></tp:taxon-name></italic> sp. nov. in life (adult male <abbrev xmlns:xlink="http://www.w3.org/1999/xlink" content-type="institution" xlink:title="Colección de Prácticas Zoológicas, Universidad del Valle, Cali, Colombia" id="ABBRID0ESQAG" xlink:type="simple">CPZ-UV</abbrev> 7293). Scale bar: 2 mm.</p></caption><graphic xmlns:xlink="http://www.w3.org/1999/xlink" xlink:href="zookeys-1057-185-g003.jpg" position="float" orientation="portrait" xlink:type="simple" id="oo_582350.jpg"><uri content-type="original_file" xlink:type="simple">https://binary.pensoft.net/fig/582350</uri></graphic></fig></tp:treatment-sec><tp:treatment-sec sec-type="Coloration in preservative" id="SECID0E3QAG"><title>Coloration in preservative.</title><p>Dorsal coloration brown with dark brown blotches (Fig. <xref ref-type="fig" rid="F4">4</xref>). Pale dorsolateral stripes absent. Eyelid dark brown, head and snout dorsally the same color as dorsum.</p><fig id="F4" position="float" orientation="portrait"><object-id xmlns:xlink="http://www.w3.org/1999/xlink" content-type="doi" xlink:type="simple">10.3897/zookeys.1057.67621.figure4</object-id><object-id xmlns:xlink="http://www.w3.org/1999/xlink" content-type="arpha" xlink:type="simple">DE1386B6-7A01-55D7-924E-BA3F68EC1303</object-id><label>Figure 4.</label><caption><p>Preserved holotype (adult male <abbrev xmlns:xlink="http://www.w3.org/1999/xlink" content-type="institution" xlink:title="Colección de Prácticas Zoológicas, Universidad del Valle, Cali, Colombia" id="ABBRID0EORAG" xlink:type="simple">CPZ-UV</abbrev> 7293, 22.7 mm <abbrev xmlns:xlink="http://www.w3.org/1999/xlink" xlink:title="snout–vent length" id="ABBRID0ETRAG" xlink:type="simple">SVL</abbrev>) of <italic><tp:taxon-name><tp:taxon-name-part taxon-name-part-type="genus" reg="Leucostethus">Leucostethus</tp:taxon-name-part><tp:taxon-name-part taxon-name-part-type="species" reg="siapida">siapida</tp:taxon-name-part></tp:taxon-name></italic> sp. nov. in <bold>A</bold> dorsal and <bold>B</bold> ventral views.</p></caption><graphic xmlns:xlink="http://www.w3.org/1999/xlink" xlink:href="zookeys-1057-185-g004.jpg" position="float" orientation="portrait" xlink:type="simple" id="oo_582351.jpg"><uri content-type="original_file" xlink:type="simple">https://binary.pensoft.net/fig/582351</uri></graphic></fig><p>Dorsal surface of thigh and shank and outer (exposed) surface of foot light brown with dark brown cross bands and blotches. Anterior surface of the thigh with prominent dark brown longitudinal stripe, delimited dorsally by narrow white line extending from groin and fading distally. Thigh ventrally immaculate. Most specimens with posterior thigh bearing elongate, tapered, pale sickle-shaped paracloacal stripe extending along proximal half to entire length of thigh, bordered dorsally by brown stripe extending along posterior shank and ventrally by solid or diffuse pale brown stripe; <named-content xmlns:xlink="http://www.w3.org/1999/xlink" content-type="dwc:institutional_code" xlink:type="simple">USNM</named-content> 313839 lacking pale paracloacal marks, posterior thigh suffused with pale brown and diffuse dark brown blotches (Fig. <xref ref-type="fig" rid="F5">5</xref>). Ventral surface of thigh and concealed surfaces of shank and foot creamy white, free of melanophores. Plantar surfaces brown; contact surfaces of tubercles creamy white and gray. Webbing between toes III–IV creamy white, free of melanophores.</p><fig id="F5" position="float" orientation="portrait"><object-id xmlns:xlink="http://www.w3.org/1999/xlink" content-type="doi" xlink:type="simple">10.3897/zookeys.1057.67621.figure5</object-id><object-id xmlns:xlink="http://www.w3.org/1999/xlink" content-type="arpha" xlink:type="simple">8D734733-5B5D-5BFC-A0D0-E7E6C69A320E</object-id><label>Figure 5.</label><caption><p>Dorsal view of <italic><tp:taxon-name><tp:taxon-name-part taxon-name-part-type="genus" reg="Leucostethus">Leucostethus</tp:taxon-name-part><tp:taxon-name-part taxon-name-part-type="species" reg="siapida">siapida</tp:taxon-name-part></tp:taxon-name></italic> sp. nov. paratype <named-content xmlns:xlink="http://www.w3.org/1999/xlink" content-type="dwc:institutional_code" xlink:type="simple">USNM</named-content> 313893 (adult female, 23.5 mm <abbrev xmlns:xlink="http://www.w3.org/1999/xlink" xlink:title="snout–vent length" id="ABBRID0EOTAG" xlink:type="simple">SVL</abbrev>).</p></caption><graphic xmlns:xlink="http://www.w3.org/1999/xlink" xlink:href="zookeys-1057-185-g005.jpg" position="float" orientation="portrait" xlink:type="simple" id="oo_582352.jpg"><uri content-type="original_file" xlink:type="simple">https://binary.pensoft.net/fig/582352</uri></graphic></fig><p>Dorsal surface of arm proximally pale, distally becoming pale brown with variably expressed dark-brown blotches to fingers IV and V, except <named-content xmlns:xlink="http://www.w3.org/1999/xlink" content-type="dwc:institutional_code" xlink:type="simple">USNM</named-content> 313839 with entire dorsal surface of arm and fingers IV and V suffused with brown and irregular small dark brown spots. Anterior and posterior surfaces of upper arm with well-defined dark brown longitudinal stripes. Dark pigmentation on posterior surface extending distad to wrap around ventral and outer surface of elbow along posterior forearm and finger II. Anterior surfaces of forearm and dorsal surfaces of fingers II and III creamy white. Palmar surfaces pale brown; contact surfaces of tubercles creamy white.</p><p>Flank solid dark brown, divided diagonally by well-defined creamy white oblique lateral stripe from groin to posterior corner of orbit (i.e. not extending around canthus rostralis), except <named-content xmlns:xlink="http://www.w3.org/1999/xlink" content-type="dwc:institutional_code" xlink:type="simple">USNM</named-content> 313839 with diffuse pale spotting below oblique lateral stripe and darker oblique lateral stripe. Oblique lateral stripe continuous, except left stripe of <abbrev xmlns:xlink="http://www.w3.org/1999/xlink" content-type="institution" xlink:title="Colección de Prácticas Zoológicas, Universidad del Valle, Cali, Colombia" id="ABBRID0EFUAG" xlink:type="simple">CPZ-UV</abbrev> 7294 with single narrow break at mid-length. Ventrolateral stripe (see Coloration in life, below) indistinguishable from immaculate venter (e.g. <abbrev xmlns:xlink="http://www.w3.org/1999/xlink" content-type="institution" xlink:title="Colección de Prácticas Zoológicas, Universidad del Valle, Cali, Colombia" id="ABBRID0EKUAG" xlink:type="simple">CPZ-UV</abbrev> 5014) or evidenced solely by sparse melanophores along ventral edge (e.g. <abbrev xmlns:xlink="http://www.w3.org/1999/xlink" content-type="institution" xlink:title="Colección de Prácticas Zoológicas, Universidad del Valle, Cali, Colombia" id="ABBRID0EPUAG" xlink:type="simple">CPZ-UV</abbrev> 7294), extending anteriad above arm insertion, below tympanum, and below eye to tip of snout, on head delimited ventrally by suffusion of sparse melanophores terminating beneath naris (i.e. upper lip at tip of snout creamy white, lacking melanophores). Dark brown of flank extending anteriad over tympanum to posterior edge of orbit and continuing over loreal region and around snout (encompassing nares) to form dark brown face mask.</p><p>Throat, chest, and belly creamy white, at most bearing faintly stippled spotting or reticulation on throat and along ventral edge of ventrolateral stripe.</p></tp:treatment-sec><tp:treatment-sec sec-type="Coloration in life" id="SECID0EVUAG"><title>Coloration in life.</title><p>Dorsum brown with blackish-brown blotches (Fig. <xref ref-type="fig" rid="F1">1</xref>). Dorsal surface of snout paler than dorsum, bearing diffuse creamy white spots suffused with brown. Flanks blackish-brown with creamy white to pale yellow oblique lateral stripe with faint suffusion of melanophores anteriorly (Fig. <xref ref-type="fig" rid="F1">1</xref>). Loreal region and tip of snout blackish-brown; area beneath tympanum, eye, and loreal region creamy white to pale yellow, delimited ventrally by diffuse suffusion of black. Venter silvery white. Throat with, at most, faintly stippled spotting or reticulation (Fig. <xref ref-type="fig" rid="F6">6</xref>). Ventrolateral stripe wavy, creamy white to pale yellow, differing from silvery white of venter, diffuse along ventral edge (Fig. <xref ref-type="fig" rid="F7">7</xref>). Dorsal surface of upper arm near insertion creamy white to pale yellow. Axilla, groin, posteroventral thigh, and concealed shank suffused with orange. Pale paracloacal marks conspicuous creamy white to inconspicuous pale brown. Ventral surfaces of thighs, ventral surface of upper arm and concealed surface of forearm translucent creamy pink, unpigmented. Posteroventral surface of proximal portion of thighs with few (&lt; 10) to many (&gt; 30) miniscule white spots, present in both sexes (Fig. <xref ref-type="fig" rid="F8">8</xref>). Iris pale gold with black speckles; pupil ring pale gold, complete.</p><fig id="F6" position="float" orientation="portrait"><object-id xmlns:xlink="http://www.w3.org/1999/xlink" content-type="doi" xlink:type="simple">10.3897/zookeys.1057.67621.figure6</object-id><object-id xmlns:xlink="http://www.w3.org/1999/xlink" content-type="arpha" xlink:type="simple">208325E4-E29A-5090-BB53-3044C2065E82</object-id><label>Figure 6.</label><caption><p>Variation in throat coloration of adult male <italic><tp:taxon-name><tp:taxon-name-part taxon-name-part-type="genus" reg="Leucostethus">Leucostethus</tp:taxon-name-part><tp:taxon-name-part taxon-name-part-type="species" reg="siapida">siapida</tp:taxon-name-part></tp:taxon-name></italic> sp. nov. in life <bold>A</bold><abbrev xmlns:xlink="http://www.w3.org/1999/xlink" content-type="institution" xlink:title="Colección de Prácticas Zoológicas, Universidad del Valle, Cali, Colombia" id="ABBRID0EEWAG" xlink:type="simple">CPZ-UV</abbrev> 7293 (holotype) <bold>B</bold><abbrev xmlns:xlink="http://www.w3.org/1999/xlink" content-type="institution" xlink:title="Colección de Prácticas Zoológicas, Universidad del Valle, Cali, Colombia" id="ABBRID0ELWAG" xlink:type="simple">CPZ-UV</abbrev> 7295 <bold>C</bold><abbrev xmlns:xlink="http://www.w3.org/1999/xlink" content-type="institution" xlink:title="Colección de Prácticas Zoológicas, Universidad del Valle, Cali, Colombia" id="ABBRID0ESWAG" xlink:type="simple">CPZ-UV</abbrev> 5013 <bold>D</bold><abbrev xmlns:xlink="http://www.w3.org/1999/xlink" content-type="institution" xlink:title="Colección de Prácticas Zoológicas, Universidad del Valle, Cali, Colombia" id="ABBRID0EZWAG" xlink:type="simple">CPZ-UV</abbrev> 5014 <bold>E</bold><abbrev xmlns:xlink="http://www.w3.org/1999/xlink" content-type="institution" xlink:title="Colección de Prácticas Zoológicas, Universidad del Valle, Cali, Colombia" id="ABBRID0EAXAG" xlink:type="simple">CPZ-UV</abbrev> 7297.</p></caption><graphic xmlns:xlink="http://www.w3.org/1999/xlink" xlink:href="zookeys-1057-185-g006.jpg" position="float" orientation="portrait" xlink:type="simple" id="oo_582353.jpg"><uri content-type="original_file" xlink:type="simple">https://binary.pensoft.net/fig/582353</uri></graphic></fig><fig id="F7" position="float" orientation="portrait"><object-id xmlns:xlink="http://www.w3.org/1999/xlink" content-type="doi" xlink:type="simple">10.3897/zookeys.1057.67621.figure7</object-id><object-id xmlns:xlink="http://www.w3.org/1999/xlink" content-type="arpha" xlink:type="simple">57129452-DFC3-5933-858E-E7B02F5C4FFB</object-id><label>Figure 7.</label><caption><p>Ventrolateral view of <italic><tp:taxon-name><tp:taxon-name-part taxon-name-part-type="genus" reg="Leucostethus">Leucostethus</tp:taxon-name-part><tp:taxon-name-part taxon-name-part-type="species" reg="siapida">siapida</tp:taxon-name-part></tp:taxon-name></italic> sp. nov. paratype <abbrev xmlns:xlink="http://www.w3.org/1999/xlink" content-type="institution" xlink:title="Colección de Prácticas Zoológicas, Universidad del Valle, Cali, Colombia" id="ABBRID0E4XAG" xlink:type="simple">CPZ-UV</abbrev> 7294 (25.8 mm <abbrev xmlns:xlink="http://www.w3.org/1999/xlink" xlink:title="snout–vent length" id="ABBRID0ECYAG" xlink:type="simple">SVL</abbrev>) in life showing difference between creamy white ventrolateral stripe and silvery white venter.</p></caption><graphic xmlns:xlink="http://www.w3.org/1999/xlink" xlink:href="zookeys-1057-185-g007.jpg" position="float" orientation="portrait" xlink:type="simple" id="oo_582354.jpg"><uri content-type="original_file" xlink:type="simple">https://binary.pensoft.net/fig/582354</uri></graphic></fig><fig id="F8" position="float" orientation="portrait"><object-id xmlns:xlink="http://www.w3.org/1999/xlink" content-type="doi" xlink:type="simple">10.3897/zookeys.1057.67621.figure8</object-id><object-id xmlns:xlink="http://www.w3.org/1999/xlink" content-type="arpha" xlink:type="simple">CF96F0BC-B385-5829-9406-94603D84D073</object-id><label>Figure 8.</label><caption><p>Posteroventral view of <italic><tp:taxon-name><tp:taxon-name-part taxon-name-part-type="genus" reg="Leucostethus">Leucostethus</tp:taxon-name-part><tp:taxon-name-part taxon-name-part-type="species" reg="siapida">siapida</tp:taxon-name-part></tp:taxon-name></italic> sp. nov. thigh showing miniscule white spots (examples indicated by arrows; <abbrev xmlns:xlink="http://www.w3.org/1999/xlink" content-type="institution" xlink:title="Colección de Prácticas Zoológicas, Universidad del Valle, Cali, Colombia" id="ABBRID0E5YAG" xlink:type="simple">CPZ-UV</abbrev> 7296; 24.5 mm <abbrev xmlns:xlink="http://www.w3.org/1999/xlink" xlink:title="snout–vent length" id="ABBRID0EDZAG" xlink:type="simple">SVL</abbrev>).</p></caption><graphic xmlns:xlink="http://www.w3.org/1999/xlink" xlink:href="zookeys-1057-185-g008.jpg" position="float" orientation="portrait" xlink:type="simple" id="oo_582355.jpg"><uri content-type="original_file" xlink:type="simple">https://binary.pensoft.net/fig/582355</uri></graphic></fig></tp:treatment-sec><tp:treatment-sec sec-type="Advertisement call" id="SECID0EMZAG"><title>Advertisement call.</title><p>On 26 May 2016, we recorded one complete call emitted by the holotype (<abbrev xmlns:xlink="http://www.w3.org/1999/xlink" content-type="institution" xlink:title="Colección de Prácticas Zoológicas, Universidad del Valle, Cali, Colombia" id="ABBRID0ESZAG" xlink:type="simple">CPZ-UV</abbrev> 7293; 22.7 mm <abbrev xmlns:xlink="http://www.w3.org/1999/xlink" xlink:title="snout–vent length" id="ABBRID0EXZAG" xlink:type="simple">SVL</abbrev>; Suppl. material <xref ref-type="supplementary-material" rid="S1">1</xref>: Audio S1, extracted from Suppl. material <xref ref-type="supplementary-material" rid="S4">4</xref>: Video S1) at ca. 11:30 h and two complete calls emitted by paratype <abbrev xmlns:xlink="http://www.w3.org/1999/xlink" content-type="institution" xlink:title="Colección de Prácticas Zoológicas, Universidad del Valle, Cali, Colombia" id="ABBRID0ED1AG" xlink:type="simple">CPZ-UV</abbrev> 7295 (19.9 mm <abbrev xmlns:xlink="http://www.w3.org/1999/xlink" xlink:title="snout–vent length" id="ABBRID0EI1AG" xlink:type="simple">SVL</abbrev>) at 15:45 h (call 1, Suppl. material <xref ref-type="supplementary-material" rid="S2">2</xref>: Audio S2) and 15:47 h (call 2, Suppl. material <xref ref-type="supplementary-material" rid="S3">3</xref>: Audio S3), respectively. Ambient temperature for all three calls was 26.2 °C. Notes are shown in Figure <xref ref-type="fig" rid="F9">9</xref> and values for standard temporal and spectral variables are reported in Table <xref ref-type="table" rid="T3">3</xref>. Notes are extensively amplitude-modulated throughout the three calls, resulting in highly irregular envelopes. Early notes are either pulsatile or comprise a single pulse, while subsequent notes become more structured, comprising 2–4 often irregularly shaped pulses. As expected, given their different body sizes, the fundamental and dominant frequencies are lower for the holotype (ca. 2160 Hz and 4300 Hz, respectively) than the paratype (ca. 2370 Hz and 4750 Hz, respectively); the note repetition rate of the holotype is also faster (last 20 notes emitted at 292.8 notes/minute by the holotype, 285.8 and 285.1 notes/minute by the paratype). Notes are frequency modulated, with the dominant frequency ascending approximately 150–200 Hz in the first 10 notes and 400–500 Hz in later notes (e.g. 3840 Hz to 4330 Hz in the holotype, 4210 Hz to 4670 Hz in <abbrev xmlns:xlink="http://www.w3.org/1999/xlink" content-type="institution" xlink:title="Colección de Prácticas Zoológicas, Universidad del Valle, Cali, Colombia" id="ABBRID0EC2AG" xlink:type="simple">CPZ-UV</abbrev> 7295; call 2, Suppl. material <xref ref-type="supplementary-material" rid="S3">3</xref>: Audio S3). In addition to the fundamental and dominant frequencies, 3–8 harmonics are evident in most notes.</p><table-wrap id="T3" position="float" orientation="portrait"><label>Table 3.</label><caption><p>Characteristics of the advertisement call of <italic><tp:taxon-name><tp:taxon-name-part taxon-name-part-type="genus" reg="Leucostethus">Leucostethus</tp:taxon-name-part><tp:taxon-name-part taxon-name-part-type="species" reg="siapida">siapida</tp:taxon-name-part></tp:taxon-name></italic> sp. nov. for the three recorded calls, including values for complete calls and the first 10 and last 20 notes, reported as minimum–maximum (<italic>x̄</italic> ± SE). Peak values are reported for the fundamental and dominant frequencies. For notes per call and note repetition rate <italic>n</italic> = 3 ; for variables related to individual notes, sample size is equal to the corresponding number of notes analyzed; internote internal sample size is three less than the corresponding number of notes. The fundamental frequency is reported only for the last 20 notes because some early notes were too weak for the fundamental frequency to be clearly identified.</p></caption><table id="TID0E4UBG" rules="all"><tbody><tr><th rowspan="1" colspan="1">Notes</th><th rowspan="1" colspan="1">Notes per call</th><th rowspan="1" colspan="1">Note repetition rate (notes/minute)</th><th rowspan="1" colspan="1">Note Duration (ms)</th><th rowspan="1" colspan="1">Internote interval (ms)</th><th rowspan="1" colspan="1">Fundamental frequency (Hz)</th><th rowspan="1" colspan="1">Dominant frequency (Hz)</th></tr><tr><td rowspan="1" colspan="1">All (<italic>n</italic> = 237)</td><td rowspan="1" colspan="1">73–88 (79.0 ± 4.6)</td><td rowspan="1" colspan="1">223.7–237.5 (232.7 ± 4.5)</td><td rowspan="1" colspan="1">10.9–98.9 (67.1 ± 1.4)</td><td rowspan="1" colspan="1">104.3–1308.3 (192.4 ± 9.2)</td><td rowspan="1" colspan="1">–</td><td rowspan="1" colspan="1">3220–4737 (4381 ± 20)</td></tr><tr><td rowspan="1" colspan="1">First 10</td><td rowspan="1" colspan="1">–</td><td rowspan="1" colspan="1">98.5–159.1 (133.9 ± 18.2)</td><td rowspan="1" colspan="1">10.9–67.9 (32.1 ± 2.1)</td><td rowspan="1" colspan="1">232.1–1308 (472 ± 45.3)</td><td rowspan="1" colspan="1">–</td><td rowspan="1" colspan="1">3563–4307 (4328 ± 59)</td></tr><tr><td rowspan="1" colspan="1">Last 20</td><td rowspan="1" colspan="1">–</td><td rowspan="1" colspan="1">285.1–292.8 (287.9 ± 2.5)</td><td rowspan="1" colspan="1">72.9–98.9 (87.0 ± 0.7)</td><td rowspan="1" colspan="1">106.6–140.3 (127.8 ± 0.9)</td><td rowspan="1" colspan="1">1969–2411 (2309 ± 15)</td><td rowspan="1" colspan="1">4219–4737 (4544 ± 24)</td></tr></tbody></table></table-wrap><fig id="F9" position="float" orientation="portrait"><object-id xmlns:xlink="http://www.w3.org/1999/xlink" content-type="doi" xlink:type="simple">10.3897/zookeys.1057.67621.figure9</object-id><object-id xmlns:xlink="http://www.w3.org/1999/xlink" content-type="arpha" xlink:type="simple">B7EAABF2-E245-5A69-ABD1-115556176634</object-id><label>Figure 9.</label><caption><p>Advertisement call of <italic><tp:taxon-name><tp:taxon-name-part taxon-name-part-type="genus" reg="Leucostethus">Leucostethus</tp:taxon-name-part><tp:taxon-name-part taxon-name-part-type="species" reg="siapida">siapida</tp:taxon-name-part></tp:taxon-name></italic> sp. nov. paratype <abbrev xmlns:xlink="http://www.w3.org/1999/xlink" content-type="institution" xlink:title="Colección de Prácticas Zoológicas, Universidad del Valle, Cali, Colombia" id="ABBRID0EV6AG" xlink:type="simple">CPZ-UV</abbrev> 7295 (19.9 mm <abbrev xmlns:xlink="http://www.w3.org/1999/xlink" xlink:title="snout–vent length" id="ABBRID0E16AG" xlink:type="simple">SVL</abbrev>, 26.2°C ambient temperature; Suppl. material <xref ref-type="supplementary-material" rid="S2">2</xref>: Audio S2) <bold>A</bold> oscillogram and <bold>B</bold> audiospectrogram of three notes near the end of an 88-note call <bold>C</bold> power spectrum (spectrogram slice) at maximum amplitude of first note in <bold>A</bold> showing fundamental (2370 Hz) and dominant (4750 Hz) frequencies and harmonics (7120 Hz, 9490 Hz, 11820 Hz, 14190 Hz, 16610 Hz, 18970 Hz, and 21220 Hz). See text for analytical parameters.</p></caption><graphic xmlns:xlink="http://www.w3.org/1999/xlink" xlink:href="zookeys-1057-185-g009.jpg" position="float" orientation="portrait" xlink:type="simple" id="oo_582356.jpg"><uri content-type="original_file" xlink:type="simple">https://binary.pensoft.net/fig/582356</uri></graphic></fig></tp:treatment-sec><tp:treatment-sec sec-type="etymology" id="SECID0EPABG"><title>Etymology.</title><p>The specific epithet, <italic><tp:taxon-name><tp:taxon-name-part taxon-name-part-type="genus" reg="Leucostethus"/><tp:taxon-name-part taxon-name-part-type="species" reg="siapida">siapida</tp:taxon-name-part></tp:taxon-name></italic> (<italic>sia</italic>, ‘arrow’<sup><xref ref-type="fn" rid="en1">*</xref></sup> or ‘wild cane’; <italic><tp:taxon-name><tp:taxon-name-part taxon-name-part-type="genus" reg="Leucostethus"/><tp:taxon-name-part taxon-name-part-type="species" reg="siapida">siapida</tp:taxon-name-part></tp:taxon-name></italic>, ‘people of the arrow’ or ‘people of the wild cane’; <xref ref-type="bibr" rid="B24">Harms 1989</xref>; <xref ref-type="bibr" rid="B4">Barreña Agirrebeitia and Pérez-Caurel 2017</xref>), used as a noun in apposition, is a word in the Emberá Eperarã Siapidarã dialect and the name of the indigenous group located in the southern Chocó region of Colombia, specifically the modern Departments of Cauca, Nariño, and Valle del Cauca. The Siapida have visited Gorgona Island (<italic>Thida</italic> in Eperarã Siapidarã) for centuries or more and were almost certainly the first humans to encounter this species of frog.</p></tp:treatment-sec><tp:treatment-sec sec-type="distribution" id="SECID0EDCBG"><title>Distribution and natural history.</title><p>Individuals were active during the day in and on leaf litter, low vegetation, and low objects on the forest floor (e.g. rocks, fallen sticks and logs, coconut shells; Figs <xref ref-type="fig" rid="F1">1</xref>, <xref ref-type="fig" rid="F10">10</xref>) independent from streams (i.e. &gt;&gt; 3 m from a stream). The holotype was filmed and photographed vocalizing while fully exposed on a large fallen leaf in a clearing (Suppl. material <xref ref-type="supplementary-material" rid="S4">4</xref>: Video S1), and other individuals were observed calling in the adjacent forest on leaf litter and low objects on the forest floor. The holotype responded to playback of his own vocalization both acoustically and phonotaxically, moving ca. 2 m toward the source of the vocalization to just a few centimeters from TG’s boots. Despite extensive searching and the abundance of <italic><tp:taxon-name><tp:taxon-name-part taxon-name-part-type="genus" reg="Epipedobates">Epipedobates</tp:taxon-name-part><tp:taxon-name-part taxon-name-part-type="species" reg="boulengeri">boulengeri</tp:taxon-name-part></tp:taxon-name></italic> on the previous days without rainfall, individuals of <italic><tp:taxon-name><tp:taxon-name-part taxon-name-part-type="genus" reg="Leucostethus">Leucostethus</tp:taxon-name-part><tp:taxon-name-part taxon-name-part-type="species" reg="siapida">siapida</tp:taxon-name-part></tp:taxon-name></italic> sp. nov. were only observed after ca. 6 h of heavy rain between ca. 5:00 and 11:00 h on 26 May 2016.</p><fig id="F10" position="float" orientation="portrait"><object-id xmlns:xlink="http://www.w3.org/1999/xlink" content-type="doi" xlink:type="simple">10.3897/zookeys.1057.67621.figure10</object-id><object-id xmlns:xlink="http://www.w3.org/1999/xlink" content-type="arpha" xlink:type="simple">BA5F3702-A1A0-53D4-A0D5-F38C4379A494</object-id><label>Figure 10.</label><caption><p>Habitat of <italic><tp:taxon-name><tp:taxon-name-part taxon-name-part-type="genus" reg="Leucostethus">Leucostethus</tp:taxon-name-part><tp:taxon-name-part taxon-name-part-type="species" reg="siapida">siapida</tp:taxon-name-part></tp:taxon-name></italic> sp. nov.</p></caption><graphic xmlns:xlink="http://www.w3.org/1999/xlink" xlink:href="zookeys-1057-185-g010.jpg" position="float" orientation="portrait" xlink:type="simple" id="oo_582357.jpg"><uri content-type="original_file" xlink:type="simple">https://binary.pensoft.net/fig/582357</uri></graphic></fig></tp:treatment-sec><tp:treatment-sec sec-type="remarks" id="SECID0EDEBG"><title>Remarks.</title><p>The left testis of <abbrev xmlns:xlink="http://www.w3.org/1999/xlink" content-type="institution" xlink:title="Colección de Prácticas Zoológicas, Universidad del Valle, Cali, Colombia" id="ABBRID0EJEBG" xlink:type="simple">CPZ-UV</abbrev> 7295 is enlarged (1.4 mm diameter) and encapsulated by thick connective tissue beneath which the testis is pigmented, while the right testis appears to be absent. With the exception of their pigmentation, the testes of all other individuals are typical of this group (e.g. <xref ref-type="bibr" rid="B29">Marin et al. 2018</xref>; <xref ref-type="bibr" rid="B50">Vigle et al. 2020</xref>). Despite the testicular abnormality, <abbrev xmlns:xlink="http://www.w3.org/1999/xlink" content-type="institution" xlink:title="Colección de Prácticas Zoológicas, Universidad del Valle, Cali, Colombia" id="ABBRID0EWEBG" xlink:type="simple">CPZ-UV</abbrev> 7295 was observed and recorded vocalizing (see Fig. <xref ref-type="fig" rid="F9">9</xref>).</p><p>In life, the pale ventrolateral stripe is inconspicuous, but incontrovertibly present in all specimens. However, once pigmentation has faded in preservative, it is absent or inconspicuous in all specimens, with only a few scattered melanophores along its ventral edge remaining in some specimens to suggest a ventrolateral stripe once existed.</p><p><named-content xmlns:xlink="http://www.w3.org/1999/xlink" content-type="dwc:institutional_code" xlink:type="simple">USNM</named-content> 313839 differs in several respects from the other members of the type series and more closely resembles other trans-Andean species of <italic><tp:taxon-name><tp:taxon-name-part taxon-name-part-type="genus" reg="Leucostethus">Leucostethus</tp:taxon-name-part></tp:taxon-name></italic>, including the occurrence of diffuse pale spotting below the oblique lateral stripe and the oblique lateral stripe being extensively suffused with pale brown. Precise information on the area of the island where the specimen was collected is lacking, so it is unknown if the variation reflects highly localized geographic variation or widespread polychromatism. Nevertheless, the extent of variation that occurs among these specimens is well within that observed among conspecifics of other species (e.g. <xref ref-type="bibr" rid="B50">Vigle et al. 2020</xref>).</p><p>Gas-chromatography/mass spectrometry of the methanol extract of the skin of adult male paratype <abbrev xmlns:xlink="http://www.w3.org/1999/xlink" content-type="institution" xlink:title="Colección de Prácticas Zoológicas, Universidad del Valle, Cali, Colombia" id="ABBRID0EUFBG" xlink:type="simple">CPZ-UV</abbrev> 7297 failed to detect any alkaloids (R.A. Saporito, personal communication). Although this finding rules out the lipophilic alkaloid-based chemical defense found in many dendrobatids (e.g. <xref ref-type="bibr" rid="B45">Saporito et al. 2012</xref>), it is possible that tetrodotoxin or some other hydrophilic compound might be present, as reported for some species of <italic><tp:taxon-name><tp:taxon-name-part taxon-name-part-type="genus" reg="Colostethus">Colostethus</tp:taxon-name-part></tp:taxon-name></italic> (<xref ref-type="bibr" rid="B5">Daly et al. 1994</xref>; <xref ref-type="bibr" rid="B18">Grant 2007</xref>).</p></tp:treatment-sec><tp:treatment-sec><!--Section generated to contain objects referenced in tp:taxon-treatment.--><supplementary-material xmlns:xlink="http://www.w3.org/1999/xlink" id="S2" position="float" orientation="portrait" xlink:type="simple"><object-id content-type="doi" xlink:type="simple">10.3897/zookeys.1057.67621.suppl2</object-id><object-id content-type="arpha" xlink:type="simple">FE7F3C02-3D87-5B0D-8560-902337E4FD20</object-id><label>Supplementary material 2</label><caption><p>Audio S2</p></caption><statement content-type="dataType"><label>Data type</label><p>WAV file</p></statement><statement content-type="notes"><label>Explanation note</label><p>Advertisement call 1 of adult male paratype of <italic><tp:taxon-name><tp:taxon-name-part taxon-name-part-type="genus" reg="Leucostethus">Leucostethus</tp:taxon-name-part><tp:taxon-name-part taxon-name-part-type="species" reg="siapida">siapida</tp:taxon-name-part></tp:taxon-name></italic> sp. nov. (<abbrev content-type="institution" xlink:title="Colección de Prácticas Zoológicas, Universidad del Valle, Cali, Colombia" id="ABBRID0E6ICI" xlink:type="simple">CPZ-UV</abbrev> 7295, 19.9 mm <abbrev xlink:title="snout–vent length" id="ABBRID0EEJCI" xlink:type="simple">SVL</abbrev>; 26.2°C ambient temperature).</p></statement><media xlink:href="zookeys-1057-185-s002.wav" mimetype="audio" mime-subtype="wav" position="float" orientation="portrait" xlink:type="simple" id="oo_582359.wav"><uri content-type="original_file" xlink:type="simple">https://binary.pensoft.net/file/582359</uri></media><permissions><license xlink:type="simple"><license-p>This dataset is made available under the Open Database License (http://opendatacommons.org/licenses/odbl/1.0/). The Open Database License (ODbL) is a license agreement intended to allow users to freely share, modify, and use this Dataset while maintaining this same freedom for others, provided that the original source and author(s) are credited.</license-p></license></permissions><attrib specific-use="authors">Author: Taran Grant</attrib></supplementary-material><supplementary-material xmlns:xlink="http://www.w3.org/1999/xlink" id="S1" position="float" orientation="portrait" xlink:type="simple"><object-id content-type="doi" xlink:type="simple">10.3897/zookeys.1057.67621.suppl1</object-id><object-id content-type="arpha" xlink:type="simple">520715AF-F309-5A54-9093-9271EF8EA84F</object-id><label>Supplementary material 1</label><caption><p>Audio S1</p></caption><statement content-type="dataType"><label>Data type</label><p>WAV file</p></statement><statement content-type="notes"><label>Explanation note</label><p>Advertisement call of adult male holotype of <italic><tp:taxon-name><tp:taxon-name-part taxon-name-part-type="genus" reg="Leucostethus">Leucostethus</tp:taxon-name-part><tp:taxon-name-part taxon-name-part-type="species" reg="siapida">siapida</tp:taxon-name-part></tp:taxon-name></italic> sp. nov. (<abbrev content-type="institution" xlink:title="Colección de Prácticas Zoológicas, Universidad del Valle, Cali, Colombia" id="ABBRID0ERHCI" xlink:type="simple">CPZ-UV</abbrev> 7293, 22.7 mm <abbrev xlink:title="snout–vent length" id="ABBRID0EWHCI" xlink:type="simple">SVL</abbrev>; 26.2°C ambient temperature). Audio extracted from Video S1.</p></statement><media xlink:href="zookeys-1057-185-s001.wav" mimetype="audio" mime-subtype="wav" position="float" orientation="portrait" xlink:type="simple" id="oo_582358.wav"><uri content-type="original_file" xlink:type="simple">https://binary.pensoft.net/file/582358</uri></media><permissions><license xlink:type="simple"><license-p>This dataset is made available under the Open Database License (http://opendatacommons.org/licenses/odbl/1.0/). The Open Database License (ODbL) is a license agreement intended to allow users to freely share, modify, and use this Dataset while maintaining this same freedom for others, provided that the original source and author(s) are credited.</license-p></license></permissions><attrib specific-use="authors">Author: Taran Grant</attrib></supplementary-material><supplementary-material xmlns:xlink="http://www.w3.org/1999/xlink" id="S4" position="float" orientation="portrait" xlink:type="simple"><object-id content-type="doi" xlink:type="simple">10.3897/zookeys.1057.67621.suppl4</object-id><object-id content-type="arpha" xlink:type="simple">B7AD1EEB-3575-5C14-B4A9-96EE273F6E3A</object-id><label>Supplementary material 4</label><caption><p>Video S1</p></caption><statement content-type="dataType"><label>Data type</label><p>MOV file</p></statement><statement content-type="notes"><label>Explanation note</label><p>Adult male holotype of <italic><tp:taxon-name><tp:taxon-name-part taxon-name-part-type="genus" reg="Leucostethus">Leucostethus</tp:taxon-name-part><tp:taxon-name-part taxon-name-part-type="species" reg="siapida">siapida</tp:taxon-name-part></tp:taxon-name></italic> sp. nov. vocalizing in situ (<abbrev content-type="institution" xlink:title="Colección de Prácticas Zoológicas, Universidad del Valle, Cali, Colombia" id="ABBRID0E2LCI" xlink:type="simple">CPZ-UV</abbrev> 7293, 22.7 mm <abbrev xlink:title="snout–vent length" id="ABBRID0EAMCI" xlink:type="simple">SVL</abbrev>).</p></statement><media xlink:href="zookeys-1057-185-s004.mov" mimetype="video" mime-subtype="quicktime" position="float" orientation="portrait" xlink:type="simple" id="oo_582361.MOV"><uri content-type="original_file" xlink:type="simple">https://binary.pensoft.net/file/582361</uri></media><permissions><license xlink:type="simple"><license-p>This dataset is made available under the Open Database License (http://opendatacommons.org/licenses/odbl/1.0/). The Open Database License (ODbL) is a license agreement intended to allow users to freely share, modify, and use this Dataset while maintaining this same freedom for others, provided that the original source and author(s) are credited.</license-p></license></permissions><attrib specific-use="authors">Author: Taran Grant</attrib></supplementary-material><supplementary-material xmlns:xlink="http://www.w3.org/1999/xlink" id="S3" position="float" orientation="portrait" xlink:type="simple"><object-id content-type="doi" xlink:type="simple">10.3897/zookeys.1057.67621.suppl3</object-id><object-id content-type="arpha" xlink:type="simple">C6CE9B3C-3160-5ABA-8426-B2DCEB078FAF</object-id><label>Supplementary material 3</label><caption><p>Audio S3</p></caption><statement content-type="dataType"><label>Data type</label><p>WAV file</p></statement><statement content-type="notes"><label>Explanation note</label><p>Advertisement call 2 of adult male paratype of <italic><tp:taxon-name><tp:taxon-name-part taxon-name-part-type="genus" reg="Leucostethus">Leucostethus</tp:taxon-name-part><tp:taxon-name-part taxon-name-part-type="species" reg="siapida">siapida</tp:taxon-name-part></tp:taxon-name></italic> sp. nov. (<abbrev content-type="institution" xlink:title="Colección de Prácticas Zoológicas, Universidad del Valle, Cali, Colombia" id="ABBRID0ENKCI" xlink:type="simple">CPZ-UV</abbrev> 7295, 19.9 mm <abbrev xlink:title="snout–vent length" id="ABBRID0ESKCI" xlink:type="simple">SVL</abbrev>; 26.2°C ambient temperature).</p></statement><media xlink:href="zookeys-1057-185-s003.wav" mimetype="audio" mime-subtype="wav" position="float" orientation="portrait" xlink:type="simple" id="oo_582360.wav"><uri content-type="original_file" xlink:type="simple">https://binary.pensoft.net/file/582360</uri></media><permissions><license xlink:type="simple"><license-p>This dataset is made available under the Open Database License (http://opendatacommons.org/licenses/odbl/1.0/). The Open Database License (ODbL) is a license agreement intended to allow users to freely share, modify, and use this Dataset while maintaining this same freedom for others, provided that the original source and author(s) are credited.</license-p></license></permissions><attrib specific-use="authors">Author: Taran Grant</attrib></supplementary-material><fn-group><fn id="en1"><p>Sia is translated as the Spanish flecha, which can refer to either ‘arrow’ or ‘dart’ but is usually translated as ‘arrow.’ As noted by Myers and Daly (1976: 180; see also Myers et al. 1978), this is mildly misleading in some contexts, given that modern English usage consistently distinguishes between arrows (used with bows) and darts.</p></fn></fn-group></tp:treatment-sec><ref-list><ref id="B22"><mixed-citation xmlns:xlink="http://www.w3.org/1999/xlink" xlink:type="simple"><person-group><name name-style="western"><surname>Grant</surname><given-names>T</given-names></name><name name-style="western"><surname>Rada</surname><given-names>M</given-names></name><name name-style="western"><surname>Anganoy-Criollo</surname><given-names>M</given-names></name><name name-style="western"><surname>Batista</surname><given-names>A</given-names></name><name name-style="western"><surname>Dias</surname><given-names>PH</given-names></name><name name-style="western"><surname>Jeckel</surname><given-names>AM</given-names></name><name name-style="western"><surname>Machado</surname><given-names>DJ</given-names></name><name name-style="western"><surname>Rueda-Almonacid</surname><given-names>JV</given-names></name></person-group> (<year>2017</year>) Phylogenetic systematics of dart-poison frogs and their relatives revisited (<tp:taxon-name><tp:taxon-name-part taxon-name-part-type="order">Anura</tp:taxon-name-part></tp:taxon-name>: <tp:taxon-name><tp:taxon-name-part taxon-name-part-type="superfamily">Dendrobatoidea</tp:taxon-name-part></tp:taxon-name>). South American Journal of Herpetology 12: S1–S90. <ext-link xlink:type="simple" ext-link-type="doi" xlink:href="10.2994/SAJH-D-17-00017.1">https://doi.org/10.2994/SAJH-D-17-00017.1</ext-link></mixed-citation></ref><ref id="B29"><mixed-citation xmlns:xlink="http://www.w3.org/1999/xlink" xlink:type="simple"><person-group><name name-style="western"><surname>Marin</surname><given-names>CM</given-names></name><name name-style="western"><surname>Molina-Zuluaga</surname><given-names>C</given-names></name><name name-style="western"><surname>Restrepo</surname><given-names>A</given-names></name><name name-style="western"><surname>Cano</surname><given-names>E</given-names></name><name name-style="western"><surname>Daza</surname><given-names>JM</given-names></name></person-group> (<year>2018</year>) A new species of <italic><tp:taxon-name><tp:taxon-name-part taxon-name-part-type="genus">Leucostethus</tp:taxon-name-part></tp:taxon-name></italic> (<tp:taxon-name><tp:taxon-name-part taxon-name-part-type="order">Anura</tp:taxon-name-part></tp:taxon-name>: <tp:taxon-name><tp:taxon-name-part taxon-name-part-type="family">Dendrobatidae</tp:taxon-name-part></tp:taxon-name>) from the eastern versant of the Central Cordillera of Colombia and the phylogenetic status of <italic><tp:taxon-name><tp:taxon-name-part taxon-name-part-type="genus">Colostethus</tp:taxon-name-part><tp:taxon-name-part taxon-name-part-type="species">fraterdanieli</tp:taxon-name-part></tp:taxon-name></italic>. Zootaxa 4461: e359. <ext-link xlink:type="simple" ext-link-type="doi" xlink:href="10.11646/zootaxa.4464.3.3">https://doi.org/10.11646/zootaxa.4464.3.3</ext-link></mixed-citation></ref><ref id="B50"><mixed-citation xmlns:xlink="http://www.w3.org/1999/xlink" xlink:type="simple"><person-group><name name-style="western"><surname>Vigle</surname><given-names>GO</given-names></name><name name-style="western"><surname>Coloma</surname><given-names>LA</given-names></name><name name-style="western"><surname>Santos</surname><given-names>JC</given-names></name><name name-style="western"><surname>Hernandez-Nieto</surname><given-names>S</given-names></name><name name-style="western"><surname>Ortega-Andrade</surname><given-names>HM</given-names></name><name name-style="western"><surname>Paluh</surname><given-names>DJ</given-names></name><name name-style="western"><surname>Read</surname><given-names>M</given-names></name></person-group> (<year>2020</year>) <article-title>A new species of <tp:taxon-name><tp:taxon-name-part taxon-name-part-type="genus">Leucostethus</tp:taxon-name-part></tp:taxon-name> (<tp:taxon-name><tp:taxon-name-part taxon-name-part-type="order">Anura</tp:taxon-name-part></tp:taxon-name>: <tp:taxon-name><tp:taxon-name-part taxon-name-part-type="family">Dendrobatidae</tp:taxon-name-part></tp:taxon-name>) from the Cordillera Mache-Chindul in northwestern Ecuador, with comments on similar <italic><tp:taxon-name><tp:taxon-name-part taxon-name-part-type="genus">Colostethus</tp:taxon-name-part></tp:taxon-name></italic> and <italic><tp:taxon-name><tp:taxon-name-part taxon-name-part-type="genus">Hyloxalus</tp:taxon-name-part></tp:taxon-name></italic>.</article-title><source>Zootaxa</source><volume>4896</volume>: <fpage>342</fpage>–<lpage>372</lpage>. <ext-link xlink:type="simple" ext-link-type="doi" xlink:href="10.11646/zootaxa.4896.3.2">https://doi.org/10.11646/zootaxa.4896.3.2</ext-link></mixed-citation></ref><ref id="B41"><mixed-citation xmlns:xlink="http://www.w3.org/1999/xlink" xlink:type="simple"><person-group><name name-style="western"><surname>Rivero</surname><given-names>JA</given-names></name><name name-style="western"><surname>Granados Diaz</surname><given-names>H</given-names></name></person-group> (<year>1989</year>) <article-title>Nuevos <italic><tp:taxon-name><tp:taxon-name-part taxon-name-part-type="genus">Colostethus</tp:taxon-name-part></tp:taxon-name></italic> (<tp:taxon-name><tp:taxon-name-part taxon-name-part-type="class">Amphibia</tp:taxon-name-part></tp:taxon-name>, <tp:taxon-name><tp:taxon-name-part taxon-name-part-type="family">Dendrobatidae</tp:taxon-name-part></tp:taxon-name>) del Departamento de Cauca, Colombia.</article-title><source>Caribbean Journal of Science</source><volume>25</volume>: <fpage>148</fpage>–<lpage>152</lpage>.</mixed-citation></ref><ref id="B19"><mixed-citation xmlns:xlink="http://www.w3.org/1999/xlink" xlink:type="simple"><person-group><name name-style="western"><surname>Grant</surname><given-names>T</given-names></name><name name-style="western"><surname>Castro</surname><given-names>F</given-names></name></person-group> (<year>1998</year>) <article-title>The cloud forest <italic><tp:taxon-name><tp:taxon-name-part taxon-name-part-type="genus">Colostethus</tp:taxon-name-part></tp:taxon-name></italic> (<tp:taxon-name><tp:taxon-name-part taxon-name-part-type="order">Anura</tp:taxon-name-part></tp:taxon-name>, <tp:taxon-name><tp:taxon-name-part taxon-name-part-type="family">Dendrobatidae</tp:taxon-name-part></tp:taxon-name>) of a region of the Cordillera Occidental of Colombia.</article-title><source>Journal of Herpetology</source><volume>32</volume>: <fpage>378</fpage>–<lpage>392</lpage>. <ext-link xlink:type="simple" ext-link-type="doi" xlink:href="10.2307/1565452">https://doi.org/10.2307/1565452</ext-link></mixed-citation></ref><ref id="B20"><mixed-citation xmlns:xlink="http://www.w3.org/1999/xlink" xlink:type="simple"><person-group><name name-style="western"><surname>Grant</surname><given-names>T</given-names></name><name name-style="western"><surname>Myers</surname><given-names>CW</given-names></name></person-group> (<year>2013</year>) Review of the frog genus <italic><tp:taxon-name><tp:taxon-name-part taxon-name-part-type="genus">Silverstoneia</tp:taxon-name-part></tp:taxon-name></italic>, with descriptions of five new species from the Colombian Chocó (<tp:taxon-name><tp:taxon-name-part taxon-name-part-type="family">Dendrobatidae</tp:taxon-name-part></tp:taxon-name>: <tp:taxon-name><tp:taxon-name-part taxon-name-part-type="subfamily">Colostethinae</tp:taxon-name-part></tp:taxon-name>). American Museum Novitates: 1–58. <ext-link xlink:type="simple" ext-link-type="doi" xlink:href="10.1206/3784.2">https://doi.org/10.1206/3784.2</ext-link></mixed-citation></ref><ref id="B21"><mixed-citation xmlns:xlink="http://www.w3.org/1999/xlink" xlink:type="simple"><person-group><name name-style="western"><surname>Grant</surname><given-names>T</given-names></name><name name-style="western"><surname>Frost</surname><given-names>DR</given-names></name><name name-style="western"><surname>Caldwell</surname><given-names>JP</given-names></name><name name-style="western"><surname>Gagliardo</surname><given-names>R</given-names></name><name name-style="western"><surname>Haddad</surname><given-names>CFB</given-names></name><name name-style="western"><surname>Kok</surname><given-names>PJR</given-names></name><name name-style="western"><surname>Means</surname><given-names>BD</given-names></name><name name-style="western"><surname>Noonan</surname><given-names>BP</given-names></name><name name-style="western"><surname>Schargel</surname><given-names>WE</given-names></name><name name-style="western"><surname>Wheeler</surname><given-names>WC</given-names></name></person-group> (<year>2006</year>) Phylogenetic systematics of dart-poison frogs and their relatives (<tp:taxon-name><tp:taxon-name-part taxon-name-part-type="order">Anura</tp:taxon-name-part></tp:taxon-name>: Athesphatanura: <tp:taxon-name><tp:taxon-name-part taxon-name-part-type="family">Dendrobatidae</tp:taxon-name-part></tp:taxon-name>). Bulletin of the American Museum of Natural History 299: 1–262. <ext-link xlink:type="simple" ext-link-type="doi" xlink:href="10.1206/0003-0090(2006)299[1:PSODFA]2.0.CO;2">https://doi.org/10.1206/0003-0090(2006)299[1:PSODFA]2.0.CO;2</ext-link></mixed-citation></ref><ref id="B24"><mixed-citation xmlns:xlink="http://www.w3.org/1999/xlink" xlink:type="simple"><person-group><name name-style="western"><surname>Harms</surname><given-names>PL</given-names></name></person-group> (<year>1989</year>) Comparative Word List of Chocoan Languages. SIL Language and Culture Archives, Dallas.</mixed-citation></ref><ref id="B4"><mixed-citation xmlns:xlink="http://www.w3.org/1999/xlink" xlink:type="simple"><person-group><name name-style="western"><surname>Barreña Agirrebeitia</surname><given-names>A</given-names></name><name name-style="western"><surname>Pérez Caurel</surname><given-names>M</given-names></name></person-group> (<year>2017</year>) La revitalización de la lengua embera en Colombia: de la oralidad a la escritura. Onomázein: 58–76. <ext-link xlink:type="simple" ext-link-type="doi" xlink:href="10.7764/onomazein.amerindias.03">https://doi.org/10.7764/onomazein.amerindias.03</ext-link></mixed-citation></ref><ref id="B45"><mixed-citation xmlns:xlink="http://www.w3.org/1999/xlink" xlink:type="simple"><person-group><name name-style="western"><surname>Saporito</surname><given-names>RA</given-names></name><name name-style="western"><surname>Donnelly</surname><given-names>MA</given-names></name><name name-style="western"><surname>Spande</surname><given-names>TF</given-names></name><name name-style="western"><surname>Garraffo</surname><given-names>HM</given-names></name></person-group> (<year>2012</year>) <article-title>A review of chemical ecology in poison frogs.</article-title><source>Chemoecology</source><volume>22</volume>: <fpage>159</fpage>–<lpage>168</lpage>. <ext-link xlink:type="simple" ext-link-type="doi" xlink:href="10.1007/s00049-011-0088-0">https://doi.org/10.1007/s00049-011-0088-0</ext-link></mixed-citation></ref><ref id="B5"><mixed-citation xmlns:xlink="http://www.w3.org/1999/xlink" xlink:type="simple"><person-group><name name-style="western"><surname>Daly</surname><given-names>JW</given-names></name><name name-style="western"><surname>Gusovsky</surname><given-names>F</given-names></name><name name-style="western"><surname>Myers</surname><given-names>CW</given-names></name><name name-style="western"><surname>Yotsu-Yamashita</surname><given-names>M</given-names></name><name name-style="western"><surname>Yasumot</surname><given-names>T</given-names></name></person-group> (<year>1994</year>) <article-title>First occurrence of tetrodotoxin in a dendrobatid frog (<italic><tp:taxon-name><tp:taxon-name-part taxon-name-part-type="genus">Colostethus</tp:taxon-name-part><tp:taxon-name-part taxon-name-part-type="species">inguinalis</tp:taxon-name-part></tp:taxon-name></italic>), with further reports for the bufonid genus <italic><tp:taxon-name><tp:taxon-name-part taxon-name-part-type="genus">Atelopus</tp:taxon-name-part></tp:taxon-name></italic>.</article-title><source>Toxicon</source><volume>32</volume>: <fpage>279</fpage>–<lpage>285</lpage>. <ext-link xlink:type="simple" ext-link-type="doi" xlink:href="10.1016/0041-0101(94)90081-7">https://doi.org/10.1016/0041-0101(94)90081-7</ext-link></mixed-citation></ref><ref id="B18"><mixed-citation xmlns:xlink="http://www.w3.org/1999/xlink" xlink:type="simple"><person-group><name name-style="western"><surname>Grant</surname><given-names>T</given-names></name></person-group> (<year>2007</year>) <article-title>A new, toxic species of <italic><tp:taxon-name><tp:taxon-name-part taxon-name-part-type="genus">Colostethus</tp:taxon-name-part></tp:taxon-name></italic> (<tp:taxon-name><tp:taxon-name-part taxon-name-part-type="order">Anura</tp:taxon-name-part></tp:taxon-name>: <tp:taxon-name><tp:taxon-name-part taxon-name-part-type="family">Dendrobatidae</tp:taxon-name-part></tp:taxon-name>) from the Cordillera Central of Colombia.</article-title><source>Zootaxa</source><volume>1555</volume>: <fpage>39</fpage>–<lpage>51</lpage>. <ext-link xlink:type="simple" ext-link-type="doi" xlink:href="10.11646/zootaxa.1555.1.3">https://doi.org/10.11646/zootaxa.1555.1.3</ext-link></mixed-citation></ref></ref-list></tp:taxon-treatment>
